# Supplementary material for: Proteomics and Molecular Docking Analyses Reveal the Bio-Chemical and Molecular Mechanism Underlying the Hypolipidemic Activity of Nano-Liposomal Bioactive Peptides in 3T3-L1 Adipocytes
Source: Foods. 2023 Feb 10;12(4):780. doi: 10.3390/foods12040780 (PMC9956075; doi:10.3390/foods12040780)
Supplement: Supplementary file 1 [file foods-12-00780-s001.zip]

Archive with 2 entries (2 files):
- Supporting material S1.pdf
- Supproting material S2.xlsx
