# Supplementary material for: Proteomics and Molecular Docking Analyses Reveal the Bio-Chemical and Molecular Mechanism Underlying the Hypolipidemic Activity of Nano-Liposomal Bioactive Peptides in 3T3-L1 Adipocytes
Source: Foods. 2023 Feb 10;12(4):780. doi: 10.3390/foods12040780 (PMC9956075; doi:10.3390/foods12040780)
Supplement: Supplementary file 1 [file foods-12-00780-s001.zip › Supproting material S2.xlsx]

## Sheet: Differential expressed proteins
Accession	Description	Log2 (FC)	-log10(p-value)
Clip1	CAP-Gly domain-containing linker protein 1	-6.64386	15.6195
Mocs1	Molybdenum cofactor biosynthesis protein 1	-5.01159	15.6195
Nav1	Neuron navigator 1	-3.92139	15.6195
Dsp	Desmoplakin	-3.8365	15.6195
Ctnnal1	Alpha-catulin	-3.79586	15.6195
Eif4ebp1	Eukaryotic translation initiation factor 4E-binding protein 1	-3.53952	15.6195
Rap1gds1	Rap1 GTPase-GDP dissociation stimulator 1	-3.4112	15.6195
Dst	Dystonin	-3.36587	15.6195
Pfdn6	Prefoldin subunit 6	-3.26534	15.6195
Nptx1	Neuronal pentraxin-1	-3.13289	15.6195
Mettl4	N(6)-adenine-specific methyltransferase METTL4	-3.03505	15.6195
Krt28	Keratin, type I cytoskeletal 28	-2.68038	15.6195
Foxn1	Forkhead box protein N1	-2.64386	15.6195
Rp1l1	Retinitis pigmentosa 1-like 1 protein	-2.64386	15.6195
Krt79	Keratin, type II cytoskeletal 79	-2.58208	15.6195
Clint1	Clathrin interactor 1	-2.5649	15.6195
Enah	Protein enabled homolog	-2.54793	15.6195
Wdr11	WD repeat-containing protein 11	-2.53952	15.6195
Plg	Plasminogen	-2.37333	15.6195
Cep350	Centrosome-associated protein 350	-2.25154	15.6195
Krt10	Keratin, type I cytoskeletal 10	-1.9105	15.6195
Arhgef40	Rho guanine nucleotide exchange factor 40	-1.88364	15.6195
Fam3c	Protein FAM3C	-1.75633	13.9836
Ptpmt1	Phosphatidylglycerophosphatase and protein-tyrosine phosphatase 1	-1.68966	15.6195
Ice2	Little elongation complex subunit 2	-1.68966	13.2582
Tcerg1	Transcription elongation regulator 1	-1.67577	15.6195
Myh14	Myosin-14	-1.62593	15.6195
Acap2	Arf-GAP with coiled-coil, ANK repeat and PH domain-containing protein 2	-1.58641	10.8516
Cat	Catalase	-1.55216	10.6296
Limk1	LIM domain kinase 1	-1.50226	15.6195
Krt13	Keratin, type I cytoskeletal 13	-1.38836	8.70157
Atp5f1e	ATP synthase subunit epsilon, mitochondrial	-1.35845	15.6195
Lgalslb	Galectin-related protein B	-1.35107	13.2582
Crocc	Rootletin	-1.33643	15.6195
Ifit1	Interferon-induced protein with tetratricopeptide repeats 1	-1.30401	10.7412
Tma7	Translation machinery-associated protein 7	-1.2863	7.01705
Hba	Hemoglobin subunit alpha	-1.23786	15.6195
Mei1	Meiosis inhibitor protein 1	-1.16812	5.87194
Gfap	Glial fibrillary acidic protein	-1.14242	5.79944
Grpel1	GrpE protein homolog 1, mitochondrial	-1.13289	13.4471
Irf2bpl	Probable E3 ubiquitin-protein ligase IRF2BPL	-1.12973	7.99952
Krt1	Keratin, type II cytoskeletal 1	-1.11404	15.6195
Xrn1	5'-3' exoribonuclease 1	-1.09851	15.6195
C2cd3	C2 domain-containing protein 3	-1.04097	12.2735
Supt6h	Transcription elongation factor SPT6	-0.994241	5.87598
Asb15	Ankyrin repeat and SOCS box protein 15	-0.985645	10.9742
Krt2	Keratin, type II cytoskeletal 2 epidermal	-0.946194	5.45273
Mfhas1	Malignant fibrous histiocytoma-amplified sequence 1 homolog	-0.940645	7.21455
Sult1c1	Sulfotransferase 1C1	-0.926865	5.19668
Casp8	Caspase-8	-0.902389	5.74627
Bst2	Bone marrow stromal antigen 2	-0.8863	4.33266
Krt80	Keratin, type II cytoskeletal 80	-0.8863	3.58657
Acta1	Actin, alpha skeletal muscle	-0.883635	3.57532
Dpm3	Dolichol-phosphate mannosyltransferase subunit 3	-0.875672	3.21094
Cnot9	CCR4-NOT transcription complex subunit 9	-0.846843	5.00196
Chtop	Chromatin target of PRMT1 protein	-0.823677	3.0526
S100a10	Protein S100-A10	-0.823677	8.11174
Casp8ap2	CASP8-associated protein 2	-0.810966	7.05957
Asap2	Arf-GAP with SH3 domain, ANK repeat and PH domain-containing protein 2	-0.803393	7.68417
Tbca	Tubulin-specific chaperone A	-0.790859	3.9294
Ppp4c	Serine/threonine-protein phosphatase 4 catalytic subunit	-0.75877	2.44933
Stat1	Signal transducer and activator of transcription 1	-0.753896	5.46549
Lgals3bp	Galectin-3-binding protein	-0.734563	3.61801
Krt77	Keratin, type II cytoskeletal 1b	-0.715486	3.43962
Slc22a23	Solute carrier family 22 member 23	-0.713119	3.39015
Ddx58	Antiviral innate immune response receptor RIG-I	-0.685014	2.37075
Donson	Protein downstream neighbor of Son	-0.671164	2.48891
Rnf213	E3 ubiquitin-protein ligase RNF213	-0.657445	4.47943
Frem2	FRAS1-related extracellular matrix protein 2	-0.657445	1.58415
Hbb-b1	Hemoglobin subunit beta-1	-0.648372	4.54128
Prpf38a	Pre-mRNA-splicing factor 38A	-0.641604	1.46167
Slc7a5	Large neutral amino acids transporter small subunit 1	-0.617056	1.53992
Map1b	Microtubule-associated protein 1B	-0.614845	2.49162
H2-L	H-2 class I histocompatibility antigen, L-D alpha chain	-0.612637	3.9294
Nat10	RNA cytidine acetyltransferase	-0.610433	1.30133
Krt5	Keratin, type II cytoskeletal 5	-0.608232	3.79936
H6pd	GDH/6PGL endoplasmic bifunctional protein	-0.603841	1.21058
Ehbp1	EH domain-binding protein 1	-0.60165	3.7231
Dlgap3	Disks large-associated protein 3	-0.597278	2.34478
Dpm1	Dolichol-phosphate mannosyltransferase subunit 1	-0.592919	1.21569
Cdc123	Cell division cycle protein 123 homolog	-0.592919	1.25171
Cwc15	Spliceosome-associated protein CWC15 homolog	-0.571322	1.11314
Sntb2	Beta-2-syntrophin	-0.550043	1.43684
Mtmr11	Myotubularin-related protein 11	-0.531156	1.00911
Eml6	Echinoderm microtubule-associated protein-like 6	-0.526992	0.858738
Gpt2	Alanine aminotransferase 2	-0.524915	1.24527
Thada	Thyroid adenoma-associated protein homolog	-0.510457	2.02072
Il22ra1	Interleukin-22 receptor subunit alpha-1	-0.50226	0.735658
Ptrh2	Peptidyl-tRNA hydrolase 2, mitochondrial	-0.500218	0.817387
Bcap31	B-cell receptor-associated protein 31	-0.486004	1.45735
Bcat1	Branched-chain-amino-acid aminotransferase, cytosolic	-0.483985	0.794495
Gbp1	Guanylate-binding protein 1	-0.483985	0.725627
Mbnl1	Muscleblind-like protein 1	-0.481969	0.677743
Rhebl1	GTPase RhebL1	-0.479955	0.601576
Znf296	Zinc finger protein 296	-0.477944	0.654504
H2-K1	H-2 class I histocompatibility antigen, K-B alpha chain	-0.473931	0.73188
Apba2	Amyloid-beta A4 precursor protein-binding family A member 2	-0.471929	2.06291
B2m	Beta-2-microglobulin	-0.461959	0.997728
Mcm10	Protein MCM10 homolog	-0.461959	0.677743
Ftsj3	pre-rRNA 2'-O-ribose RNA methyltransferase FTSJ3	-0.456009	1.70575
Kctd5	BTB/POZ domain-containing protein KCTD5	-0.450084	0.549605
Jakmip3	Janus kinase and microtubule-interacting protein 3	-0.448115	1.2578
Kank2	KN motif and ankyrin repeat domain-containing protein 2	-0.442222	0.601576
Zfr	Zinc finger RNA-binding protein	-0.442222	0.554359
Tubb1	Tubulin beta-1 chain	-0.440263	1.58314
Fam117b	Protein FAM117B	-0.440263	1.98955
Cth	Cystathionine gamma-lyase	-0.430509	1.48071
Tspo	Translocator protein	-0.430509	0.543171
Tapbp	Tapasin	-0.426625	0.725627
Csnk2b	Casein kinase II subunit beta	-0.422752	0.555848
Snrpf	Small nuclear ribonucleoprotein F	-0.422752	0.665021
Myef2	Myelin expression factor 2	-0.416962	0.527935
Frg1	Protein FRG1	-0.416962	0.477469
Rnmt	mRNA cap guanine-N7 methyltransferase	-0.415037	0.469931
Emg1	Ribosomal RNA small subunit methyltransferase NEP1	-0.411195	0.487969
Phldb1	Pleckstrin homology-like domain family B member 1	-0.405451	1.58855
Plp2	Proteolipid protein 2	-0.405451	1.62884
Tigd3	Tigger transposable element-derived protein 3	-0.405451	0.412788
Pak3	Serine/threonine-protein kinase PAK 3	-0.403542	0.346684
Cyb5r1	NADH-cytochrome b5 reductase 1	-0.39973	0.601576
Mnda	Interferon-activable protein 205-B	-0.397828	0.392011
Vps25	Vacuolar protein-sorting-associated protein 25	-0.397828	0.371249
Aifm3	Apoptosis-inducing factor 3	-0.395929	1.51922
Pml	Protein PML	-0.395929	1.45735
Mif	Macrophage migration inhibitory factor	-0.392137	1.47589
Ddx47	Probable ATP-dependent RNA helicase DDX47	-0.392137	0.363109
Rcc1	Regulator of chromosome condensation	-0.386468	1.23522
Trmt1	tRNA (guanine(26)-N(2))-dimethyltransferase	-0.378944	0.363109
Pum3	Pumilio homolog 3	-0.37146	0.362518
Anxa8	Annexin A8	-0.360305	0.533145
Csnk2a1	Casein kinase II subunit alpha	-0.356606	0.349958
Lgals9	Galectin-9	-0.354759	0.922031
Prpf4	U4/U6 small nuclear ribonucleoprotein Prp4	-0.354759	0.299684
Elp2	Elongator complex protein 2	-0.354759	0.39282
Cdipt	CDP-diacylglycerol--inositol 3-phosphatidyltransferase	-0.349235	0.289371
Luc7l2	Putative RNA-binding protein Luc7-like 2	-0.349235	0.555848
Stt3b	Dolichyl-diphosphooligosaccharide--protein glycosyltransferase subunit STT3B	-0.345564	0.249783
Hk2	Hexokinase-2	-0.345564	0.882465
Scfd1	Sec1 family domain-containing protein 1	-0.345564	0.306206
Ndufb4	NADH dehydrogenase [ubiquinone] 1 beta subcomplex subunit 4	-0.343732	0.284923
Imp3	U3 small nucleolar ribonucleoprotein protein IMP3	-0.341903	0.263886
Rbpj	Recombining binding protein suppressor of hairless	-0.340075	0.917147
Ugt1a6	UDP-glucuronosyltransferase 1-6	-0.340075	0.275204
Ccdc63	Coiled-coil domain-containing protein 63	-0.33825	0.910057
Etfdh	Electron transfer flavoprotein-ubiquinone oxidoreductase, mitochondrial	-0.33825	0.249783
Atp5f1d	ATP synthase subunit delta, mitochondrial	-0.336428	0.796208
Cd9	CD9 antigen	-0.334607	0.321463
Nup133	Nuclear pore complex protein Nup133	-0.334607	0.249783
Stil	SCL-interrupting locus protein homolog	-0.334607	0.285161
Thoc6	THO complex subunit 6 homolog	-0.332789	0.242125
Stk36	Serine/threonine-protein kinase 36	-0.32916	0.375031
Ndufa9	NADH dehydrogenase [ubiquinone] 1 alpha subcomplex subunit 9, mitochondrial	-0.323733	0.238584
Ngdn	Neuroguidin	-0.323733	0.226886
Ankrd6	Ankyrin repeat domain-containing protein 6	-0.323733	0.360198
Timm23	Mitochondrial import inner membrane translocase subunit Tim23	-0.321928	0.249783
Dhfr	Dihydrofolate reductase	-0.320126	0.429144
Ifitm3	Interferon-induced transmembrane protein 3	-0.320126	0.727439
Cpa1	Carboxypeptidase A1	-0.318326	0.194421
Ndufa2	NADH dehydrogenase [ubiquinone] 1 alpha subcomplex subunit 2	-0.316528	0.289273
Nrbp1	Nuclear receptor-binding protein	-0.314733	0.242125
Serpinf1	Pigment epithelium-derived factor	-0.312939	0.522664
Lsm6	U6 snRNA-associated Sm-like protein LSm6	-0.312939	0.253002
Rras2	Ras-related protein R-Ras2	-0.311148	0.269054
Rpl17	60S ribosomal protein L17	-0.309359	0.78313
NARS1	Asparagine--tRNA ligase, cytoplasmic	-0.309359	0.78313
Sec61b	Protein transport protein Sec61 subunit beta	-0.307573	0.76611
Rpl36	60S ribosomal protein L36	-0.305788	0.661251
Sec61a1	Protein transport protein Sec61 subunit alpha isoform 1	-0.304006	0.549036
Purb	Transcriptional activator protein Pur-beta	-0.304006	0.204094
Aldh1l2	Mitochondrial 10-formyltetrahydrofolate dehydrogenase	-0.300448	0.727899
Mterf1a	Transcription termination factor 1a, mitochondrial	-0.300448	0.248622
Snrnp40	U5 small nuclear ribonucleoprotein 40 kDa protein	-0.298673	0.259895
Col4a2	Collagen alpha-2(IV) chain	-0.296899	0.190493
Sqor	Sulfide:quinone oxidoreductase, mitochondrial	-0.296899	0.177576
Tmem130	Transmembrane protein 130	-0.296899	0.204094
Fyb2	FYN-binding protein 2	-0.296899	0.204094
Mta2	Metastasis-associated protein MTA2	-0.295128	0.176081
Sod2	Superoxide dismutase [Mn], mitochondrial	-0.293359	0.612141
Fmr1	Synaptic functional regulator FMR1	-0.293359	0.262057
Gtpbp4	GTP-binding protein 4	-0.293359	0.194421
Ddx18	ATP-dependent RNA helicase DDX18	-0.289827	0.539797
Gnl3	Guanine nucleotide-binding protein-like 3	-0.289827	0.673601
Nfib	Nuclear factor 1 B-type	-0.289827	0.223636
Pi4ka	Phosphatidylinositol 4-kinase alpha	-0.289827	0.320995
Rps11	40S ribosomal protein S11	-0.288065	0.641761
H2ax	Histone H2AX	-0.286304	0.633926
Cpox	Oxygen-dependent coproporphyrinogen-III oxidase, mitochondrial	-0.286304	0.180767
Abcf2	ATP-binding cassette sub-family F member 2	-0.284546	0.549605
Psph	Phosphoserine phosphatase	-0.284546	0.705596
Ndrg1	Protein NDRG1	-0.284546	0.544624
Aatk	Serine/threonine-protein kinase LMTK1	-0.284546	0.507993
Nop58	Nucleolar protein 58	-0.28279	0.489264
Rpl32	60S ribosomal protein L32	-0.281036	0.595558
Asns	Asparagine synthetase [glutamine-hydrolyzing]	-0.281036	0.601576
Tra2b	Transformer-2 protein homolog beta	-0.281036	0.63997
Med16	Mediator of RNA polymerase II transcription subunit 16	-0.281036	0.54199
Lpcat2	Lysophosphatidylcholine acyltransferase 2	-0.281036	0.169245
Me2	NAD-dependent malic enzyme, mitochondrial	-0.279284	0.4854
Iars2	Isoleucine--tRNA ligase, mitochondrial	-0.277534	0.242125
Nop2	Probable 28S rRNA (cytosine-C(5))-methyltransferase	-0.277534	0.541773
Rhog	Rho-related GTP-binding protein RhoG	-0.277534	0.175204
Rsl1d1	Ribosomal L1 domain-containing protein 1	-0.277534	0.522664
Krt9	Keratin, type I cytoskeletal 9	-0.277534	0.571233
Fam43a	Protein FAM43A	-0.277534	0.176873
Arhgef1	Rho guanine nucleotide exchange factor 1	-0.277534	0.569862
Ddx20	Probable ATP-dependent RNA helicase DDX20	-0.275786	0.249783
Lars2	Probable leucine--tRNA ligase, mitochondrial	-0.275786	0.176081
Isg15	Ubiquitin-like protein ISG15	-0.272297	0.527825
Cgn	Cingulin	-0.272297	0.47235
Rpl18	60S ribosomal protein L18	-0.270556	0.539797
Pla2g4a	Cytosolic phospholipase A2	-0.270556	0.233223
Cfap97d1	Sperm axonemal maintenance protein CFAP97D1	-0.268817	0.435637
Cd44	CD44 antigen	-0.26708	0.485134
Hsd17b12	Very-long-chain 3-oxoacyl-CoA reductase	-0.26708	0.541773
Tmco1	Calcium load-activated calcium channel	-0.265345	0.138565
Pgam5	Serine/threonine-protein phosphatase PGAM5, mitochondrial	-0.265345	0.135288
Pes1	Pescadillo homolog	-0.263612	0.435637
A4galt	Lactosylceramide 4-alpha-galactosyltransferase	-0.263612	0.183114
Lbr	Delta(14)-sterol reductase LBR	-0.260152	0.455406
Fech	Ferrochelatase, mitochondrial	-0.260152	0.140365
Acsl3	Fatty acid CoA ligase Acsl3	-0.2567	0.176873
Rbm28	RNA-binding protein 28	-0.2567	0.139753
Lonp1	Lon protease homolog, mitochondrial	-0.254978	0.455406
Atl2	Atlastin-2	-0.254978	0.12818
Eci2	Enoyl-CoA delta isomerase 2	-0.253257	0.194421
Dars1	Aspartate--tRNA ligase, cytoplasmic	-0.251539	0.432632
Gse1	Genetic suppressor element 1	-0.251539	0.43288
Dele1	DAP3-binding cell death enhancer 1	-0.251539	0.124515
Eif3h	Eukaryotic translation initiation factor 3 subunit H	-0.249822	0.371249
Plac8	Placenta-specific gene 8 protein	-0.249822	0.361329
Tmed9	Transmembrane emp24 domain-containing protein 9	-0.249822	0.389581
Kif3b	Kinesin-like protein KIF3B	-0.249822	0.190493
Dnajc3	DnaJ homolog subfamily C member 3	-0.249822	0.199651
Ncbp1	Nuclear cap-binding protein subunit 1	-0.248108	0.175338
Gpx7	Glutathione peroxidase 7	-0.248108	0.414188
Rrp9	U3 small nucleolar RNA-interacting protein 2	-0.248108	0.115827
Sfxn1	Sideroflexin-1	-0.246395	0.19017
Tmed10	Transmembrane emp24 domain-containing protein 10	-0.246395	0.390157
Mid2	Probable E3 ubiquitin-protein ligase MID2	-0.246395	0.398341
Epas1	Endothelial PAS domain-containing protein 1	-0.244685	0.33098
Bop1	Ribosome biogenesis protein BOP1	-0.242977	0.194421
Fbln2	Fibulin-2	-0.239566	0.369552
Nampt	Nicotinamide phosphoribosyltransferase	-0.239566	0.141747
Pycr2	Pyrroline-5-carboxylate reductase 2	-0.239566	0.396621
Tes	Testin	-0.239566	0.127769
Thrsp	Thyroid hormone-inducible hepatic protein	-0.239566	0.109071
Mrpl39	39S ribosomal protein L39, mitochondrial	-0.237864	0.113107
Arap2	Arf-GAP with Rho-GAP domain, ANK repeat and PH domain-containing protein 2	-0.234465	0.353138
Cisd2	CDGSH iron-sulfur domain-containing protein 2	-0.234465	0.194421
Cox5b	Cytochrome c oxidase subunit 5B, mitochondrial	-0.232769	0.315803
Mybbp1a	Myb-binding protein 1A	-0.232769	0.344524
Npm3	Nucleoplasmin-3	-0.232769	0.311173
Tmx1	Thioredoxin-related transmembrane protein 1	-0.232769	0.127769
Safb2	Scaffold attachment factor B2	-0.232769	0.0995837
Tsg101	Tumor susceptibility gene 101 protein	-0.231075	0.120023
Ccdc120	Coiled-coil domain-containing protein 120	-0.231075	0.169245
Aip	AH receptor-interacting protein	-0.229382	0.113809
Slc25a1	Tricarboxylate transport protein, mitochondrial	-0.229382	0.306206
Bsg	Basigin	-0.227692	0.322688
Xpot	Exportin-T	-0.226004	0.115971
Ube2j1	Ubiquitin-conjugating enzyme E2 J1	-0.226004	0.109071
Mthfd1l	Monofunctional C1-tetrahydrofolate synthase, mitochondrial	-0.224317	0.306206
Slc3a2	4F2 cell-surface antigen heavy chain	-0.222633	0.299441
Sart3	Squamous cell carcinoma antigen recognized by T-cells 3	-0.222633	0.253002
Zer1	Protein zer-1 homolog	-0.22095	0.296458
Ranbp2	E3 SUMO-protein ligase RanBP2	-0.217591	0.12215
Hmgb2	High mobility group protein B2	-0.217591	0.124784
Nifk	MKI67 FHA domain-interacting nucleolar phosphoprotein	-0.217591	0.242125
Rexo2	Oligoribonuclease, mitochondrial	-0.217591	0.141938
Acbd3	Golgi resident protein GCP60	-0.215915	0.10761
Atp1a1	Sodium/potassium-transporting ATPase subunit alpha-1	-0.215915	0.278115
Gnao1	Guanine nucleotide-binding protein G(o) subunit alpha	-0.215915	0.100725
Pnn	Pinin	-0.215915	0.0965327
Top1	DNA topoisomerase 1	-0.210897	0.146637
Elp1	Elongator complex protein 1	-0.210897	0.242125
Selenoi	Ethanolaminephosphotransferase 1	-0.210897	0.0810799
Tmx3	Protein disulfide-isomerase TMX3	-0.210897	0.0965327
Elac2	Zinc phosphodiesterase ELAC protein 2	-0.210897	0.0997816
Recql5	ATP-dependent DNA helicase Q5	-0.209228	0.277077
Iars1	Isoleucine--tRNA ligase, cytoplasmic	-0.209228	0.249783
Ndufb10	NADH dehydrogenase [ubiquinone] 1 beta subcomplex subunit 10	-0.209228	0.133258
Nop56	Nucleolar protein 56	-0.209228	0.249783
Higd1a	HIG1 domain family member 1A, mitochondrial	-0.207561	0.24815
Ttc39a	Tetratricopeptide repeat protein 39A	-0.207561	0.116983
Aimp2	Aminoacyl tRNA synthase complex-interacting multifunctional protein 2	-0.205896	0.209128
Rheb	GTP-binding protein Rheb	-0.204233	0.110221
Nsun2	RNA cytosine C(5)-methyltransferase NSUN2	-0.204233	0.249464
Pura	Transcriptional activator protein Pur-alpha	-0.204233	0.110221
Tfrc	Transferrin receptor protein 1	-0.204233	0.219904
Zc3h11a	Zinc finger CCCH domain-containing protein 11A	-0.204233	0.204094
Msh2	DNA mismatch repair protein Msh2	-0.204233	0.0745133
Dhx40	Probable ATP-dependent RNA helicase DHX40	-0.204233	0.125705
Pfkp	ATP-dependent 6-phosphofructokinase, platelet type	-0.202572	0.220582
Rap1b	Ras-related protein Rap-1b	-0.202572	0.2316
Smarce1	SWI/SNF-related matrix-associated actin-dependent regulator of chromatin subfamily E member 1	-0.202572	0.0779891
Rpl35a	60S ribosomal protein L35a	-0.200913	0.222393
Rbm19	Probable RNA-binding protein 19	-0.200913	0.0757687
Rnps1	RNA-binding protein with serine-rich domain 1	-0.200913	0.124784
Rpl14	60S ribosomal protein L14	-0.199255	0.220582
Fermt2	Fermitin family homolog 2	-0.199255	0.0757687
U2af1	Splicing factor U2AF 35 kDa subunit	-0.199255	0.199651
Rpl10	60S ribosomal protein L10	-0.1976	0.219904
Gar1	H/ACA ribonucleoprotein complex subunit 1	-0.1976	0.206495
Xrcc5	X-ray repair cross-complementing protein 5	-0.1976	0.0779891
Mrpl18	39S ribosomal protein L18, mitochondrial	-0.1976	0.106133
Nt5c3b	7-methylguanosine phosphate-specific 5'-nucleotidase	-0.1976	0.106133
Rhpn1	Rhophilin-1	-0.1976	0.229155
Gcn1	eIF-2-alpha kinase activator GCN1	-0.195946	0.227264
Mrto4	mRNA turnover protein 4 homolog	-0.195946	0.109071
Top2a	DNA topoisomerase 2-alpha	-0.195946	0.176873
Hspbp1	Hsp70-binding protein 1	-0.194295	0.0646382
Srsf1	Serine/arginine-rich splicing factor 1	-0.194295	0.209866
Acot2	Acyl-coenzyme A thioesterase 2, mitochondrial	-0.194295	0.109071
Xpo5	Exportin-5	-0.192645	0.194421
Lars1	Leucine--tRNA ligase, cytoplasmic	-0.192645	0.204094
Snu13	NHP2-like protein 1	-0.192645	0.204094
Cstf2	Cleavage stimulation factor subunit 2	-0.192645	0.100719
Gpc1	Glypican-1	-0.192645	0.0693718
Cc2d1b	Coiled-coil and C2 domain-containing protein 1B	-0.192645	0.0779891
Rpl5	60S ribosomal protein L5	-0.190997	0.202166
H2az1	Histone H2A.Z	-0.190997	0.204094
Srsf3	Serine/arginine-rich splicing factor 3	-0.190997	0.204094
Srsf7	Serine/arginine-rich splicing factor 7	-0.190997	0.181628
Esd	S-formylglutathione hydrolase	-0.190997	0.204094
Avpi1	Arginine vasopressin-induced protein 1	-0.190997	0.204094
Thbs1	Thrombospondin-1	-0.190997	0.183114
Nup93	Nuclear pore complex protein Nup93	-0.189351	0.177945
Ruvbl2	RuvB-like 2	-0.189351	0.175204
Hspa9	Stress-70 protein, mitochondrial	-0.189351	0.201815
Rpl13a	60S ribosomal protein L13a	-0.187707	0.194421
Slc16a1	Monocarboxylate transporter 1	-0.187707	0.190493
Pdcd11	Protein RRP5 homolog	-0.187707	0.161775
Rpl23a	60S ribosomal protein L23a	-0.186065	0.191654
Ahsg	Alpha-2-HS-glycoprotein	-0.186065	0.161775
Ipo7	Importin-7	-0.186065	0.194421
Fhl3	Four and a half LIM domains protein 3	-0.186065	0.0646382
Rpl22	60S ribosomal protein L22	-0.184425	0.190493
Caprin1	Caprin-1	-0.184425	0.190493
Gars1	Glycine--tRNA ligase	-0.184425	0.190493
Uchl5	Ubiquitin carboxyl-terminal hydrolase isozyme L5	-0.184425	0.190493
Abcc4	ATP-binding cassette sub-family C member 4	-0.184425	0.1757
Eif4a3	Eukaryotic initiation factor 4A-III	-0.182786	0.186599
Por	NADPH--cytochrome P450 reductase	-0.182786	0.171153
Ddx46	Probable ATP-dependent RNA helicase DDX46	-0.182786	0.0598124
Wars1	Tryptophan--tRNA ligase, cytoplasmic	-0.182786	0.194421
Card11	Caspase recruitment domain-containing protein 11	-0.182786	0.0522189
Cd47	Leukocyte surface antigen CD47	-0.181149	0.180767
Pelp1	Proline-, glutamic acid- and leucine-rich protein 1	-0.181149	0.138565
Ptgs1	Prostaglandin G/H synthase 1	-0.181149	0.190493
Faf1	FAS-associated factor 1	-0.181149	0.0607128
Mcm3	DNA replication licensing factor MCM3	-0.179515	0.177945
Slc2a1	Solute carrier family 2, facilitated glucose transporter member 1	-0.179515	0.181109
Cox6c	Cytochrome c oxidase subunit 6C	-0.179515	0.163824
Aarsd1	Alanyl-tRNA editing protein Aarsd1	-0.179515	0.0563685
Rpl9	60S ribosomal protein L9	-0.177882	0.176873
Pck2	Phosphoenolpyruvate carboxykinase [GTP], mitochondrial	-0.177882	0.176873
Ddx21	Nucleolar RNA helicase 2	-0.176251	0.175276
Shmt2	Serine hydroxymethyltransferase, mitochondrial	-0.176251	0.175338
Pds5b	Sister chromatid cohesion protein PDS5 homolog B	-0.176251	0.0578177
Slc25a24	Calcium-binding mitochondrial carrier protein SCaMC-1	-0.174621	0.17446
Ptgis	Prostacyclin synthase	-0.174621	0.138526
Rai14	Ankycorbin	-0.174621	0.0503578
Rps10	40S ribosomal protein S10	-0.172994	0.169571
Cd2bp2	CD2 antigen cytoplasmic tail-binding protein 2	-0.172994	0.161775
Cbx3	Chromobox protein homolog 3	-0.171368	0.141747
Vps29	Vacuolar protein sorting-associated protein 29	-0.171368	0.0992977
Bgn	Biglycan	-0.169745	0.169557
Eloc	Elongin-C	-0.169745	0.176081
Mtrex	Exosome RNA helicase MTR4	-0.169745	0.0508649
Psmb10	Proteasome subunit beta type-10	-0.169745	0.0505038
Ruvbl1	RuvB-like 1	-0.169745	0.161775
Rad23a	UV excision repair protein RAD23 homolog A	-0.169745	0.0536678
Plcd4	1-phosphatidylinositol 4,5-bisphosphate phosphodiesterase delta-4	-0.168123	0.169245
Cds2	Phosphatidate cytidylyltransferase 2	-0.168123	0.0522189
Gnai3	Guanine nucleotide-binding protein G(i) subunit alpha-3	-0.166503	0.138565
Nif3l1	NIF3-like protein 1	-0.166503	0.0507638
Usp39	U4/U6.U5 tri-snRNP-associated protein 2	-0.166503	0.0552106
Crnkl1	Crooked neck-like protein 1	-0.166503	0.0975471
Mtarc2	Mitochondrial amidoxime reducing component 2	-0.166503	0.0518561
Lbh	Protein LBH	-0.166503	0.12818
Ano6	Anoctamin-6	-0.164884	0.0518561
Eppk1	Epiplakin	-0.164884	0.125647
Aars2	Alanine--tRNA ligase, mitochondrial	-0.164884	0.142764
Bysl	Bystin	-0.164884	0.0503578
Mocs3	Adenylyltransferase and sulfurtransferase MOCS3	-0.163268	0.141747
Cox7a2	Cytochrome c oxidase subunit 7A2, mitochondrial	-0.163268	0.138565
Gys1	Glycogen [starch] synthase, muscle	-0.163268	0.124784
Igf2bp3	Insulin-like growth factor 2 mRNA-binding protein 3	-0.163268	0.140441
S100a6	Protein S100-A6	-0.163268	0.141747
Fbl	rRNA 2'-O-methyltransferase fibrillarin	-0.163268	0.141044
Nap1l3	Nucleosome assembly protein 1-like 3	-0.163268	0.141747
Mrps22	28S ribosomal protein S22, mitochondrial	-0.163268	0.0510368
Dab2	Disabled homolog 2	-0.161653	0.0779891
Sox6	Transcription factor SOX-6	-0.161653	0.13906
Luc7l3	Luc7-like protein 3	-0.161653	0.0505038
Spg21	Maspardin	-0.161653	0.0502517
Pqbp1	Polyglutamine-binding protein 1	-0.161653	0.0757687
Sec62	Translocation protein SEC62	-0.161653	0.0503996
Hspe1	10 kDa heat shock protein, mitochondrial	-0.16004	0.138526
Cers2	Ceramide synthase 2	-0.16004	0.0766146
Scarb2	Lysosome membrane protein 2	-0.16004	0.0502517
Plec	Plectin	-0.16004	0.138565
Tubal3	Tubulin alpha chain-like 3	-0.16004	0.0590177
Tedc1	Tubulin epsilon and delta complex protein 1	-0.16004	0.141747
Rps16	40S ribosomal protein S16	-0.158429	0.132487
Mtatp8	ATP synthase protein 8	-0.158429	0.109071
Cbx5	Chromobox protein homolog 5	-0.158429	0.141044
Gnas	Guanine nucleotide-binding protein G(s) subunit alpha isoforms XLas	-0.158429	0.0502517
Uba3	NEDD8-activating enzyme E1 catalytic subunit	-0.158429	0.133258
Atp1b3	Sodium/potassium-transporting ATPase subunit beta-3	-0.158429	0.124784
Nsdhl	Sterol-4-alpha-carboxylate 3-dehydrogenase, decarboxylating	-0.158429	0.0552106
Ckap5	Cytoskeleton-associated protein 5	-0.15682	0.0658827
Plscr1	Phospholipid scramblase 1	-0.15682	0.0419286
H1-0	Histone H1.0	-0.155213	0.127769
Ptbp3	Polypyrimidine tract-binding protein 3	-0.155213	0.0709491
Rps8	40S ribosomal protein S8	-0.153607	0.124784
Alb	Albumin	-0.153607	0.124784
Atp13a1	Endoplasmic reticulum transmembrane helix translocase	-0.153607	0.0510368
Rps9	40S ribosomal protein S9	-0.152003	0.124784
Ebna1bp2	Probable rRNA-processing protein EBP2	-0.152003	0.0745133
Pdhb	Pyruvate dehydrogenase E1 component subunit beta, mitochondrial	-0.152003	0.109071
Srp9	Signal recognition particle 9 kDa protein	-0.152003	0.0377607
Tmem258	Transmembrane protein 258	-0.152003	0.0505038
Psmc6	26S proteasome regulatory subunit 10B	-0.150401	0.122814
Lmna	Prelamin-A/C	-0.150401	0.122814
Chat	Choline O-acetyltransferase	-0.150401	0.0712438
Rpl37a	60S ribosomal protein L37a	-0.148801	0.113255
Immt	MICOS complex subunit Mic60	-0.148801	0.104659
Ddx39a	ATP-dependent RNA helicase DDX39A	-0.147202	0.0975471
Ndufa13	NADH dehydrogenase [ubiquinone] 1 alpha subcomplex subunit 13	-0.147202	0.0364641
Rpa3	Replication protein A 14 kDa subunit	-0.147202	0.0363061
Pdha2	Pyruvate dehydrogenase E1 component subunit alpha, testis-specific form, mitochondrial	-0.147202	0.0537535
Cox4i1	Cytochrome c oxidase subunit 4 isoform 1, mitochondrial	-0.145605	0.113107
Dnaja1	DnaJ homolog subfamily A member 1	-0.145605	0.122647
Hnrnpc	Heterogeneous nuclear ribonucleoproteins C1/C2	-0.145605	0.113107
H1-1	Histone H1.1	-0.145605	0.113107
Rab5a	Ras-related protein Rab-5A	-0.145605	0.113107
Akr7a2	Aflatoxin B1 aldehyde reductase member 2	-0.14401	0.0352668
Eif3c	Eukaryotic translation initiation factor 3 subunit C	-0.14401	0.104844
H1-5	Histone H1.5	-0.14401	0.110221
Rps3a	40S ribosomal protein S3a	-0.142417	0.109071
H1-3	Histone H1.3	-0.142417	0.109071
Nup35	Nucleoporin NUP35	-0.142417	0.050719
Uggt1	UDP-glucose:glycoprotein glucosyltransferase 1	-0.142417	0.109071
Akr1b1	Aldo-keto reductase family 1 member B1	-0.140826	0.105935
Uqcrc2	Cytochrome b-c1 complex subunit 2, mitochondrial	-0.140826	0.105894
Phgdh	D-3-phosphoglycerate dehydrogenase	-0.140826	0.10761
Arf4	ADP-ribosylation factor 4	-0.139236	0.113453
Ktn1	Kinectin	-0.139236	0.0402258
Naa50	N-alpha-acetyltransferase 50	-0.139236	0.0484418
Ifi204	Interferon-activable protein 204	-0.139236	0.0757687
Sigmar1	Sigma non-opioid intracellular receptor 1	-0.139236	0.0364641
Eif6	Eukaryotic translation initiation factor 6	-0.137648	0.0757687
Srprb	Signal recognition particle receptor subunit beta	-0.137648	0.0779891
Rpl27a	60S ribosomal protein L27a	-0.136062	0.0992977
Mcm2	DNA replication licensing factor MCM2	-0.136062	0.0757687
Vcan	Versican core protein	-0.136062	0.0745133
Psmg4	Proteasome assembly chaperone 4	-0.136062	0.0352668
Atf6b	Cyclic AMP-dependent transcription factor ATF-6 beta	-0.136062	0.0352668
Senp2	Sentrin-specific protease 2	-0.136062	0.0352668
Mthfd1	C-1-tetrahydrofolate synthase, cytoplasmic	-0.134477	0.0965656
Dlst	Dihydrolipoyllysine-residue succinyltransferase component of 2-oxoglutarate dehydrogenase complex, mitochondrial	-0.134477	0.0797516
Galk1	Galactokinase	-0.134477	0.0962544
Trap1	Heat shock protein 75 kDa, mitochondrial	-0.134477	0.104844
Polr1c	DNA-directed RNA polymerases I and III subunit RPAC1	-0.134477	0.0352668
Dnajc19	Mitochondrial import inner membrane translocase subunit TIM14	-0.134477	0.0350967
Rps15a	40S ribosomal protein S15a	-0.132894	0.095416
Igf2bp1	Insulin-like growth factor 2 mRNA-binding protein 1	-0.132894	0.100262
Prps1	Ribose-phosphate pyrophosphokinase 1	-0.132894	0.0963189
Tcea1	Transcription elongation factor A protein 1	-0.132894	0.102222
Tmem109	Transmembrane protein 109	-0.132894	0.099897
Mars1	Methionine--tRNA ligase, cytoplasmic	-0.131313	0.0966235
Bub3	Mitotic checkpoint protein BUB3	-0.131313	0.103324
Arhgef2	Rho guanine nucleotide exchange factor 2	-0.131313	0.0352668
Dnmt1	DNA (cytosine-5)-methyltransferase 1	-0.129734	0.0503996
Hnrnpm	Heterogeneous nuclear ribonucleoprotein M	-0.129734	0.0819722
Timm44	Mitochondrial import inner membrane translocase subunit TIM44	-0.129734	0.0779196
Usp15	Ubiquitin carboxyl-terminal hydrolase 15	-0.129734	0.0352668
Dynll2	Dynein light chain 2, cytoplasmic	-0.129734	0.0397914
Rps26	40S ribosomal protein S26	-0.128156	0.0797516
Rpl18a	60S ribosomal protein L18a	-0.128156	0.0795912
Aars1	Alanine--tRNA ligase, cytoplasmic	-0.128156	0.0797516
Gclm	Glutamate--cysteine ligase regulatory subunit	-0.128156	0.0350967
Ssr4	Translocon-associated protein subunit delta	-0.128156	0.0712438
Cebpz	CCAAT/enhancer-binding protein zeta	-0.128156	0.0350967
Rrp12	RRP12-like protein	-0.128156	0.0350967
Tsr1	Pre-rRNA-processing protein TSR1 homolog	-0.128156	0.0350967
Rpl7a	60S ribosomal protein L7a	-0.12658	0.0779891
Gapdh	Glyceraldehyde-3-phosphate dehydrogenase	-0.12658	0.0779891
Hsph1	Heat shock protein 105 kDa	-0.12658	0.0779891
Hnrnpl	Heterogeneous nuclear ribonucleoprotein L	-0.12658	0.0779891
Rack1	Receptor of activated protein C kinase 1	-0.12658	0.0779891
Sfpq	Splicing factor, proline- and glutamine-rich	-0.12658	0.0779891
Sucla2	Succinate--CoA ligase [ADP-forming] subunit beta, mitochondrial	-0.12658	0.0563685
Rplp1	60S acidic ribosomal protein P1	-0.125006	0.0757687
Camk2d	Calcium/calmodulin-dependent protein kinase type II subunit delta	-0.125006	0.0757687
Pa2g4	Proliferation-associated protein 2G4	-0.125006	0.0769208
Ints12	Integrator complex subunit 12	-0.125006	0.034554
Rps17	40S ribosomal protein S17	-0.123434	0.0757687
Aimp1	Aminoacyl tRNA synthase complex-interacting multifunctional protein 1	-0.123434	0.0707185
Anxa4	Annexin A4	-0.123434	0.0757687
Mtco2	Cytochrome c oxidase subunit 2	-0.123434	0.0757687
Ier3ip1	Immediate early response 3-interacting protein 1	-0.123434	0.0364641
Larp4	La-related protein 4	-0.123434	0.0350967
Tomm70	Mitochondrial import receptor subunit TOM70	-0.123434	0.0453012
Ndufs3	NADH dehydrogenase [ubiquinone] iron-sulfur protein 3, mitochondrial	-0.123434	0.0753851
Tars1	Threonine--tRNA ligase 1, cytoplasmic	-0.123434	0.0757687
Psmc4	26S proteasome regulatory subunit 6B	-0.121863	0.0757645
Rps18	40S ribosomal protein S18	-0.121863	0.0757687
Aldh3a2	Aldehyde dehydrogenase family 3 member A2	-0.121863	0.0779891
Atxn2l	Ataxin-2-like protein	-0.121863	0.0350967
Eif1ax	Eukaryotic translation initiation factor 1A, X-chromosomal	-0.121863	0.0779891
Bpnt2	Golgi-resident adenosine 3',5'-bisphosphate 3'-phosphatase	-0.121863	0.034554
Mgst1	Microsomal glutathione S-transferase 1	-0.121863	0.0352668
Aga	N(4)-(beta-N-acetylglucosaminyl)-L-asparaginase	-0.121863	0.034554
Nono	Non-POU domain-containing octamer-binding protein	-0.121863	0.0757687
Palld	Palladin	-0.121863	0.0779891
Snd1	Staphylococcal nuclease domain-containing protein 1	-0.121863	0.0757687
Denr	Density-regulated protein	-0.121863	0.0350967
Glcci1	Glucocorticoid-induced transcript 1 protein	-0.121863	0.0797516
Uqcr11	Cytochrome b-c1 complex subunit 10	-0.121863	0.0350967
Asph	Aspartyl/asparaginyl beta-hydroxylase	-0.120294	0.0779196
Dlat	Dihydrolipoyllysine-residue acetyltransferase component of pyruvate dehydrogenase complex, mitochondrial	-0.120294	0.0592664
Trim47	E3 ubiquitin-protein ligase TRIM47	-0.120294	0.0276673
Rtkn2	Rhotekin-2	-0.120294	0.0364641
Prkaa1	5'-AMP-activated protein kinase catalytic subunit alpha-1	-0.118727	0.0350967
Rpl19	60S ribosomal protein L19	-0.118727	0.0563685
Eif3i	Eukaryotic translation initiation factor 3 subunit I	-0.118727	0.0745133
Pdcd6	Programmed cell death protein 6	-0.118727	0.0350967
Tmem33	Transmembrane protein 33	-0.118727	0.0532115
Ttn	Titin	-0.118727	0.0757687
Dnajc7	DnaJ homolog subfamily C member 7	-0.118727	0.0316344
Rps27	40S ribosomal protein S27	-0.117161	0.0677779
Rps3	40S ribosomal protein S3	-0.117161	0.0677779
Pdhx	Pyruvate dehydrogenase protein X component, mitochondrial	-0.117161	0.0269311
Sgta	Small glutamine-rich tetratricopeptide repeat-containing protein alpha	-0.117161	0.0354266
Psmd1	26S proteasome non-ATPase regulatory subunit 1	-0.115597	0.0646382
Rpl7	60S ribosomal protein L7	-0.115597	0.0658827
Got2	Aspartate aminotransferase, mitochondrial	-0.115597	0.0658827
Cyb5b	Cytochrome b5 type B	-0.115597	0.0643452
Cyfip1	Cytoplasmic FMR1-interacting protein 1	-0.115597	0.0505038
Rpn1	Dolichyl-diphosphooligosaccharide--protein glycosyltransferase subunit 1	-0.115597	0.0646382
Srrm1	Serine/arginine repetitive matrix protein 1	-0.115597	0.0612314
Edem3	ER degradation-enhancing alpha-mannosidase-like protein 3	-0.115597	0.0352668
Wdr18	WD repeat-containing protein 18	-0.115597	0.0316344
Setbp1	SET-binding protein	-0.115597	0.0308894
Rps2	40S ribosomal protein S2	-0.114035	0.0641899
Echs1	Enoyl-CoA hydratase, mitochondrial	-0.114035	0.0593437
Npm1	Nucleophosmin	-0.114035	0.0641899
Tbcb	Tubulin-folding cofactor B	-0.114035	0.0397914
Rnpep	Aminopeptidase B	-0.114035	0.0677779
Cpsf6	Cleavage and polyadenylation specificity factor subunit 6	-0.112475	0.0363061
Acad9	Complex I assembly factor ACAD9, mitochondrial	-0.112475	0.0350967
Fxr1	Fragile X mental retardation syndrome-related protein 1	-0.112475	0.0712438
Acsf2	Medium-chain acyl-CoA ligase ACSF2, mitochondrial	-0.112475	0.0316344
Ddx5	Probable ATP-dependent RNA helicase DDX5	-0.112475	0.0593437
Ddx6	Probable ATP-dependent RNA helicase DDX6	-0.112475	0.0745133
Usp9x	Probable ubiquitin carboxyl-terminal hydrolase FAF-X	-0.112475	0.0502517
Reep5	Receptor expression-enhancing protein 5	-0.112475	0.0352668
Dtymk	Thymidylate kinase	-0.112475	0.0505038
Umps	Uridine 5'-monophosphate synthase	-0.112475	0.0658827
Eprs1	Bifunctional glutamate/proline--tRNA ligase	-0.110916	0.0563685
Ccar1	Cell division cycle and apoptosis regulator protein 1	-0.110916	0.0350967
Hmox1	Heme oxygenase 1	-0.110916	0.0510368
Ppm1g	Protein phosphatase 1G	-0.110916	0.0563685
Atp5f1c	ATP synthase subunit gamma, mitochondrial	-0.109359	0.0413853
Dis3	Exosome complex exonuclease RRP44	-0.109359	0.0641899
Gtpbp1	GTP-binding protein 1	-0.109359	0.0350967
Gnl1	Guanine nucleotide-binding protein-like 1	-0.109359	0.0350967
Dkc1	H/ACA ribonucleoprotein complex subunit DKC1	-0.109359	0.0592664
Snrnp70	U1 small nuclear ribonucleoprotein 70 kDa	-0.109359	0.0563685
Lmod3	Leiomodin-3	-0.109359	0.029784
Zc3h18	Zinc finger CCCH domain-containing protein 18	-0.109359	0.029784
Aldh2	Aldehyde dehydrogenase, mitochondrial	-0.107803	0.0522189
Map2k2	Dual specificity mitogen-activated protein kinase kinase 2	-0.107803	0.0350967
Tufm	Elongation factor Tu, mitochondrial	-0.107803	0.0529537
Nudcd2	NudC domain-containing protein 2	-0.107803	0.0609031
Rer1	Protein RER1	-0.107803	0.0352668
Irgm1	Immunity-related GTPase family M protein 1	-0.107803	0.0529537
Gnb2	Guanine nucleotide-binding protein G(I)/G(S)/G(T) subunit beta-2	-0.106249	0.0522189
Idh3a	Isocitrate dehydrogenase [NAD] subunit alpha, mitochondrial	-0.106249	0.0617932
Txnrd1	Thioredoxin reductase 1, cytoplasmic	-0.106249	0.052092
Apoo	MICOS complex subunit Mic26	-0.106249	0.0249517
Slc25a5	ADP/ATP translocase 2	-0.104697	0.0510368
Atp5mg	ATP synthase subunit g, mitochondrial	-0.104697	0.0563685
Pnpt1	Polyribonucleotide nucleotidyltransferase 1, mitochondrial	-0.104697	0.037835
Rai1	Retinoic acid-induced protein 1	-0.104697	0.0352668
Rplp0	60S acidic ribosomal protein P0	-0.103147	0.0505038
Stub1	E3 ubiquitin-protein ligase CHIP	-0.103147	0.0529537
Naa15	N-alpha-acetyltransferase 15, NatA auxiliary subunit	-0.103147	0.053081
Rcc2	Protein RCC2	-0.103147	0.0505038
Srsf2	Serine/arginine-rich splicing factor 2	-0.103147	0.0505038
Vps26b	Vacuolar protein sorting-associated protein 26B	-0.103147	0.0235439
Hnrnph2	Heterogeneous nuclear ribonucleoprotein H2	-0.101598	0.0505038
Pgrmc1	Membrane-associated progesterone receptor component 1	-0.101598	0.0502517
Farsa	Phenylalanine--tRNA ligase alpha subunit	-0.101598	0.0529537
Qki	Protein quaking	-0.101598	0.0316344
Mov10	Putative helicase MOV-10	-0.101598	0.0364641
Srsf4	Serine/arginine-rich splicing factor 4	-0.101598	0.0249517
Uba2	SUMO-activating enzyme subunit 2	-0.101598	0.0497483
Ice1	Little elongation complex subunit 1	-0.101598	0.0249517
Cops3	COP9 signalosome complex subunit 3	-0.100051	0.0440497
Mcm5	DNA replication licensing factor MCM5	-0.100051	0.0364641
Eef1a1	Elongation factor 1-alpha 1	-0.100051	0.0484418
Eif2s1	Eukaryotic translation initiation factor 2 subunit 1	-0.100051	0.0463848
RtcA	RNA 3'-terminal phosphate cyclase	-0.100051	0.0203521
Rpl27	60S ribosomal protein L27	-0.0985055	0.0445005
Elavl1	ELAV-like protein 1	-0.0985055	0.0445005
Prpf8	Pre-mRNA-processing-splicing factor 8	-0.0985055	0.0453012
Tardbp	TAR DNA-binding protein 43	-0.0985055	0.0445005
Snrnp200	U5 small nuclear ribonucleoprotein 200 kDa helicase	-0.0985055	0.035944
Abi1	Abl interactor 1	-0.0985055	0.0241594
Ramac	RNA guanine-N7 methyltransferase activating subunit	-0.0985055	0.0235439
Atp2a2	Sarcoplasmic/endoplasmic reticulum calcium ATPase 2	-0.0969617	0.0440497
Srsf10	Serine/arginine-rich splicing factor 10	-0.0969617	0.0497483
Smarca5	SWI/SNF-related matrix-associated actin-dependent regulator of chromatin subfamily A member 5	-0.0969617	0.0450341
Nup98	Nuclear pore complex protein Nup98-Nup96	-0.0969617	0.0214371
Mutyh	Adenine DNA glycosylase	-0.0969617	0.0505038
Gnb1	Guanine nucleotide-binding protein G(I)/G(S)/G(T) subunit beta-1	-0.0954196	0.0395584
Seh1l	Nucleoporin SEH1	-0.0954196	0.0235439
Ssr1	Translocon-associated protein subunit alpha	-0.0954196	0.0363061
Q99M08	Uncharacterized protein C4orf3 homolog	-0.0954196	0.0215046
Atp6v1c1	V-type proton ATPase subunit C 1	-0.0954196	0.0215046
Nhp2	H/ACA ribonucleoprotein complex subunit 2	-0.093879	0.0440497
Stat3	Signal transducer and activator of transcription 3	-0.093879	0.029784
Stoml2	Stomatin-like protein 2, mitochondrial	-0.093879	0.0502517
Sdhc	Succinate dehydrogenase cytochrome b560 subunit, mitochondrial	-0.093879	0.0242839
Vdac3	Voltage-dependent anion-selective channel protein 3	-0.093879	0.0380402
Bud13	BUD13 homolog	-0.093879	0.0453012
Ppp1r18	Phostensin	-0.093879	0.0235439
Ptpn23	Tyrosine-protein phosphatase non-receptor type 23	-0.093879	0.0226664
Folh1	Glutamate carboxypeptidase 2	-0.0923402	0.0436606
Syncrip	Heterogeneous nuclear ribonucleoprotein Q	-0.0923402	0.036486
Lpcat3	Lysophospholipid acyltransferase 5	-0.0923402	0.0191935
Pc	Pyruvate carboxylase, mitochondrial	-0.0923402	0.0203521
Srsf6	Serine/arginine-rich splicing factor 6	-0.0923402	0.0350967
Eef1e1	Eukaryotic translation elongation factor 1 epsilon-1	-0.0923402	0.0240274
LRWD1	Leucine-rich repeat and WD repeat-containing protein 1	-0.0923402	0.0193781
Septin14	Septin-14	-0.0923402	0.0240274
Psmc3	26S proteasome regulatory subunit 6A	-0.0908029	0.0363061
Hspd1	60 kDa heat shock protein, mitochondrial	-0.0908029	0.0364641
Flnb	Filamin-B	-0.0908029	0.0364641
Hspa4l	Heat shock 70 kDa protein 4L	-0.0908029	0.0402258
Hnrnpa3	Heterogeneous nuclear ribonucleoprotein A3	-0.0908029	0.0364641
Kif5b	Kinesin-1 heavy chain	-0.0908029	0.0364641
Cct3	T-complex protein 1 subunit gamma	-0.0908029	0.0363061
Tnpo1	Transportin-1	-0.0908029	0.0364641
Rab21	Ras-related protein Rab-21	-0.0908029	0.029784
Cops6	COP9 signalosome complex subunit 6	-0.0908029	0.0191935
Psmd13	26S proteasome non-ATPase regulatory subunit 13	-0.0892673	0.0352668
Rps14	40S ribosomal protein S14	-0.0892673	0.0358154
Rpsa	40S ribosomal protein SA	-0.0892673	0.0352668
Hnrnpu	Heterogeneous nuclear ribonucleoprotein U	-0.0892673	0.035861
Trip13	Pachytene checkpoint protein 2 homolog	-0.0892673	0.0235439
Safb	Scaffold attachment factor B1	-0.0892673	0.0352668
U2af2	Splicing factor U2AF 65 kDa subunit	-0.0892673	0.0352668
Vma21	Vacuolar ATPase assembly integral membrane protein Vma21	-0.0892673	0.020123
Dok7	Protein Dok-7	-0.0892673	0.0191935
Psmd6	26S proteasome non-ATPase regulatory subunit 6	-0.0877334	0.0350967
Rpl15	60S ribosomal protein L15	-0.0877334	0.0352668
Actr2	Actin-related protein 2	-0.0877334	0.0350967
Chd4	Chromodomain-helicase-DNA-binding protein 4	-0.0877334	0.0394216
Mdh2	Malate dehydrogenase, mitochondrial	-0.0877334	0.0352668
Rbm14	RNA-binding protein 14	-0.0877334	0.0364641
Nsf	Vesicle-fusing ATPase	-0.0877334	0.0395584
Ly6a	Lymphocyte antigen 6A-2/6E-1	-0.0877334	0.0249517
Eef1b	Elongation factor 1-beta	-0.086201	0.0352668
Erap1	Endoplasmic reticulum aminopeptidase 1	-0.086201	0.0191935
H1-4	Histone H1.4	-0.086201	0.0352668
Itga5	Integrin alpha-5	-0.086201	0.0350967
Lclat1	Lysocardiolipin acyltransferase 1	-0.086201	0.0191935
Atp2b1	Plasma membrane calcium-transporting ATPase 1	-0.086201	0.0249517
Flii	Protein flightless-1 homolog	-0.086201	0.0364641
Sf3b1	Splicing factor 3B subunit 1	-0.086201	0.0350967
Psmc2	26S proteasome regulatory subunit 7	-0.0846703	0.0352668
Rps4x	40S ribosomal protein S4, X isoform	-0.0846703	0.0352668
Rars1	Arginine--tRNA ligase, cytoplasmic	-0.0846703	0.0352668
Canx	Calnexin	-0.0846703	0.0352668
Ehd1	EH domain-containing protein 1	-0.0846703	0.034554
Ifi35	Interferon-induced 35 kDa protein homolog	-0.0846703	0.0191935
Lpp	Lipoma-preferred partner homolog	-0.0846703	0.035861
Nup43	Nucleoporin Nup43	-0.0846703	0.0249517
Dek	Protein DEK	-0.0846703	0.0352668
Trim28	Transcription intermediary factor 1-beta	-0.0846703	0.0350967
Dixdc1	Dixin	-0.0846703	0.0191935
Sntb1	Beta-1-syntrophin	-0.0846703	0.034554
Glud1	Glutamate dehydrogenase 1, mitochondrial	-0.0831412	0.0350967
Hk1	Hexokinase-1	-0.0831412	0.0350967
Ndufv2	NADH dehydrogenase [ubiquinone] flavoprotein 2, mitochondrial	-0.0831412	0.0352668
Nup155	Nuclear pore complex protein Nup155	-0.0831412	0.0352668
Ralb	Ras-related protein Ral-B	-0.0831412	0.0364641
Znf703	Zinc finger protein 703	-0.0831412	0.0240274
Eftud2	116 kDa U5 small nuclear ribonucleoprotein component	-0.0816138	0.0350967
Anp32e	Acidic leucine-rich nuclear phosphoprotein 32 family member E	-0.0816138	0.0352668
Arpc5l	Actin-related protein 2/3 complex subunit 5-like protein	-0.0816138	0.0208406
Actr1a	Alpha-centractin	-0.0816138	0.0352668
Aldh18a1	Delta-1-pyrroline-5-carboxylate synthase	-0.0816138	0.0350967
Trank1	TPR and ankyrin repeat-containing protein 1	-0.0816138	0.0350967
Rpl29	60S ribosomal protein L29	-0.0800879	0.0350967
Get3	ATPase GET3	-0.0800879	0.0352668
Mcm4	DNA replication licensing factor MCM4	-0.0800879	0.034554
Dnaja2	DnaJ homolog subfamily A member 2	-0.0800879	0.0294675
Sqstm1	Sequestosome-1	-0.0800879	0.0332506
Dffb	DNA fragmentation factor subunit beta	-0.0800879	0.0208406
Arhgap29	Rho GTPase-activating protein 29	-0.0800879	0.0191935
Aqp1	Aquaporin-1	-0.0785637	0.0305054
Banf1	Barrier-to-autointegration factor	-0.0785637	0.0350967
Macroh2a1	Core histone macro-H2A.1	-0.0785637	0.0350967
Cox5a	Cytochrome c oxidase subunit 5A, mitochondrial	-0.0785637	0.029784
Eif3m	Eukaryotic translation initiation factor 3 subunit M	-0.0785637	0.0350967
Naf1	H/ACA ribonucleoprotein complex non-core subunit NAF1	-0.0785637	0.0191935
Plod2	Procollagen-lysine,2-oxoglutarate 5-dioxygenase 2	-0.0785637	0.0352668
Rpl34	60S ribosomal protein L34	-0.077041	0.034554
Drg1	Developmentally-regulated GTP-binding protein 1	-0.077041	0.0208406
Mcm7	DNA replication licensing factor MCM7	-0.077041	0.0282006
Fbn1	Fibrillin-1	-0.077041	0.0249517
Hspa14	Heat shock 70 kDa protein 14	-0.077041	0.0221114
Impdh2	Inosine-5'-monophosphate dehydrogenase 2	-0.077041	0.034554
Acads	Short-chain specific acyl-CoA dehydrogenase, mitochondrial	-0.077041	0.0350967
Q9D937	Uncharacterized protein C11orf98 homolog	-0.077041	0.0191326
Dhx9	ATP-dependent RNA helicase A	-0.07552	0.034554
Rab5c	Ras-related protein Rab-5C	-0.07552	0.034554
Sf3b3	Splicing factor 3B subunit 3	-0.07552	0.034554
Txnl1	Thioredoxin-like protein 1	-0.07552	0.034554
Wdr43	WD repeat-containing protein 43	-0.07552	0.0191695
Apex1	DNA-(apurinic or apyrimidinic site) endonuclease	-0.0740006	0.029784
Rpn2	Dolichyl-diphosphooligosaccharide--protein glycosyltransferase subunit 2	-0.0740006	0.0324331
Gsto1	Glutathione S-transferase omega-1	-0.0740006	0.0324331
Phb	Prohibitin	-0.0740006	0.0316344
Upf1	Regulator of nonsense transcripts 1	-0.0740006	0.0350967
Plaa	Phospholipase A-2-activating protein	-0.0740006	0.0174857
Arl6ip5	PRA1 family protein 3	-0.0740006	0.0191935
Tspan32	Tetraspanin-32	-0.0740006	0.0191935
H4c1	Histone H4	-0.0724828	0.0316344
Sec63	Translocation protein SEC63 homolog	-0.0724828	0.0191326
Mrpl12	39S ribosomal protein L12, mitochondrial	-0.0709665	0.034554
Rpl35	60S ribosomal protein L35	-0.0709665	0.029784
Arf6	ADP-ribosylation factor 6	-0.0709665	0.0350967
Abce1	ATP-binding cassette sub-family E member 1	-0.0709665	0.029784
Cars1	Cysteine--tRNA ligase, cytoplasmic	-0.0709665	0.034554
Rbfox2	RNA binding protein fox-1 homolog 2	-0.0709665	0.0191935
Coq7	5-demethoxyubiquinone hydroxylase, mitochondrial	-0.0709665	0.0269311
Gpnmb	Transmembrane glycoprotein NMB	-0.0709665	0.0170162
Psmd4	26S proteasome non-ATPase regulatory subunit 4	-0.0694519	0.034554
Eif3e	Eukaryotic translation initiation factor 3 subunit E	-0.0694519	0.0269311
Ide	Insulin-degrading enzyme	-0.0694519	0.0151512
Rnh1	Ribonuclease inhibitor	-0.0694519	0.0294675
Cct7	T-complex protein 1 subunit eta	-0.0694519	0.0287742
Rbbp7	Histone-binding protein RBBP7	-0.0694519	0.0235439
Fkbp2	Peptidyl-prolyl cis-trans isomerase FKBP2	-0.0694519	0.0191935
Uqcrfs1	Cytochrome b-c1 complex subunit Rieske, mitochondrial	-0.0679388	0.029784
Huwe1	E3 ubiquitin-protein ligase HUWE1	-0.0679388	0.0249517
Gfm1	Elongation factor G, mitochondrial	-0.0679388	0.0235439
Ssrp1	FACT complex subunit SSRP1	-0.0679388	0.0312466
Kif21b	Kinesin-like protein KIF21B	-0.0679388	0.0235439
Myo15a	Unconventional myosin-XV	-0.0679388	0.0235439
Vars1	Valine--tRNA ligase	-0.0679388	0.0269311
Hmbox1	Homeobox-containing protein 1	-0.0679388	0.0324331
Ndufs2	NADH dehydrogenase [ubiquinone] iron-sulfur protein 2, mitochondrial	-0.0679388	0.01297
Nans	Sialic acid synthase	-0.0679388	0.0134904
Chchd3	MICOS complex subunit Mic19	-0.0679388	0.0189215
Adh5	Alcohol dehydrogenase class-3	-0.0664274	0.034554
Uqcrc1	Cytochrome b-c1 complex subunit 1, mitochondrial	-0.0664274	0.0249517
Drg2	Developmentally-regulated GTP-binding protein 2	-0.0664274	0.0305876
Acadl	Long-chain specific acyl-CoA dehydrogenase, mitochondrial	-0.0664274	0.0249517
Mlkl	Mixed lineage kinase domain-like protein	-0.0664274	0.0191935
Sacm1l	Phosphatidylinositol-3-phosphatase SAC1	-0.0664274	0.0191935
Pttg1ip	Pituitary tumor-transforming gene 1 protein-interacting protein	-0.0664274	0.0316344
Sgpl1	Sphingosine-1-phosphate lyase 1	-0.0664274	0.034554
Fkbp5	Peptidyl-prolyl cis-trans isomerase FKBP5	-0.0664274	0.011126
Dazap1	DAZ-associated protein 1	-0.0649175	0.0191935
Dad1	Dolichyl-diphosphooligosaccharide--protein glycosyltransferase subunit DAD1	-0.0649175	0.0191935
Gsr	Glutathione reductase, mitochondrial	-0.0649175	0.0191935
Nmt2	Glycylpeptide N-tetradecanoyltransferase 2	-0.0649175	0.00971138
Lrpprc	Leucine-rich PPR motif-containing protein, mitochondrial	-0.0649175	0.0240274
Nolc1	Nucleolar and coiled-body phosphoprotein 1	-0.0649175	0.0316344
Tcp1	T-complex protein 1 subunit alpha	-0.0649175	0.0249517
Cct4	T-complex protein 1 subunit delta	-0.0649175	0.0249517
Robo4	Roundabout homolog 4	-0.0649175	0.0316344
Fen1	Flap endonuclease 1	-0.0649175	0.0131499
Klhl22	Kelch-like protein 22	-0.0649175	0.0191935
Atp5pb	ATP synthase F(0) complex subunit B1, mitochondrial	-0.0634092	0.0249517
Acly	ATP-citrate synthase	-0.0634092	0.0235439
Cul3	Cullin-3	-0.0634092	0.0181879
Ncl	Nucleolin	-0.0634092	0.0240274
Dbr1	Lariat debranching enzyme	-0.0634092	0.0169801
Usp47	Ubiquitin carboxyl-terminal hydrolase 47	-0.0634092	0.00971138
Plin4	Perilipin-4	-0.0634092	0.00993877
Rpl13	60S ribosomal protein L13	-0.0619024	0.0235439
Rpl6	60S ribosomal protein L6	-0.0619024	0.0235439
Slc25a4	ADP/ATP translocase 1	-0.0619024	0.0235439
Pfkl	ATP-dependent 6-phosphofructokinase, liver type	-0.0619024	0.0235439
Chp1	Calcineurin B homologous protein 1	-0.0619024	0.0111
Acot7	Cytosolic acyl coenzyme A thioester hydrolase	-0.0619024	0.0261057
Qars1	Glutamine--tRNA ligase	-0.0619024	0.0249517
Prrx2	Paired mesoderm homeobox protein 2	-0.0619024	0.029784
Dhx15	Pre-mRNA-splicing factor ATP-dependent RNA helicase DHX15	-0.0619024	0.0235439
Atp5mk	ATP synthase membrane subunit K, mitochondrial	-0.0603973	0.0191935
Khdrbs1	KH domain-containing, RNA-binding, signal transduction-associated protein 1	-0.0603973	0.0191935
Mgst3	Microsomal glutathione S-transferase 3	-0.0603973	0.00971138
Pdia4	Protein disulfide-isomerase A4	-0.0603973	0.0208406
Tubb6	Tubulin beta-6 chain	-0.0603973	0.0208406
Rpl26	60S ribosomal protein L26	-0.0588937	0.0208406
Ctnnd1	Catenin delta-1	-0.0588937	0.00971138
Kpna2	Importin subunit alpha-1	-0.0588937	0.0191935
P4ha2	Prolyl 4-hydroxylase subunit alpha-2	-0.0588937	0.0203521
Cct2	T-complex protein 1 subunit beta	-0.0588937	0.0203521
Myo1b	Unconventional myosin-Ib	-0.0588937	0.015247
Ak3	GTP:AMP phosphotransferase AK3, mitochondrial	-0.0588937	0.00971138
Smc3	Structural maintenance of chromosomes protein 3	-0.0588937	0.0134904
Nudt21	Cleavage and polyadenylation specificity factor subunit 5	-0.0573917	0.0240274
Chordc1	Cysteine and histidine-rich domain-containing protein 1	-0.0573917	0.00971138
Myof	Myoferlin	-0.0573917	0.0191935
Pitrm1	Presequence protease, mitochondrial	-0.0573917	0.0191935
Ubtf	Nucleolar transcription factor 1	-0.0573917	0.00971138
Psmc5	26S proteasome regulatory subunit 8	-0.0558912	0.0191935
Rpl30	60S ribosomal protein L30	-0.0558912	0.0191935
Timm8b	Mitochondrial import inner membrane translocase subunit Tim8 B	-0.0558912	0.0132084
Nomo1	Nodal modulator 1	-0.0558912	0.0235439
Rangap1	Ran GTPase-activating protein 1	-0.0558912	0.0191695
Sars1	Serine--tRNA ligase, cytoplasmic	-0.0558912	0.0191935
Sae1	SUMO-activating enzyme subunit 1	-0.0558912	0.0191935
C1qbp	Complement component 1 Q subcomponent-binding protein, mitochondrial	-0.0543923	0.0191935
Dync1li1	Cytoplasmic dynein 1 light intermediate chain 1	-0.0543923	0.0132084
Stt3a	Dolichyl-diphosphooligosaccharide--protein glycosyltransferase subunit STT3A	-0.0543923	0.0191935
Eef1d	Elongation factor 1-delta	-0.0543923	0.0191935
Ero1a	ERO1-like protein alpha	-0.0543923	0.0191935
Supt16h	FACT complex subunit SPT16	-0.0543923	0.0215046
Gfpt1	Glutamine--fructose-6-phosphate aminotransferase [isomerizing] 1	-0.0543923	0.0191695
Grsf1	G-rich sequence factor 1	-0.0543923	0.00971138
Rps6	40S ribosomal protein S6	-0.0528949	0.0191935
Rpl4	60S ribosomal protein L4	-0.0528949	0.0191935
Cops8	COP9 signalosome complex subunit 8	-0.0528949	0.0191935
Fkbp4	Peptidyl-prolyl cis-trans isomerase FKBP4	-0.0528949	0.0191935
Plod1	Procollagen-lysine,2-oxoglutarate 5-dioxygenase 1	-0.0528949	0.0191695
Uba1	Ubiquitin-like modifier-activating enzyme 1	-0.0528949	0.0191935
Uba6	Ubiquitin-like modifier-activating enzyme 6	-0.0528949	0.0208406
Samhd1	Deoxynucleoside triphosphate triphosphohydrolase SAMHD1	-0.0528949	0.00971138
Mdm2	E3 ubiquitin-protein ligase Mdm2	-0.0513992	0.00835366
Hnrnpf	Heterogeneous nuclear ribonucleoprotein F	-0.0513992	0.0191935
Pycr3	Pyrroline-5-carboxylate reductase 3	-0.0513992	0.0191935
Septin8	Septin-8	-0.0513992	0.0191935
Arid1b	AT-rich interactive domain-containing protein 1B	-0.0513992	0.00866112
Klhl40	Kelch-like protein 40	-0.0513992	0.0134904
Tprn	Taperin	-0.0513992	0.0191935
Rps5	40S ribosomal protein S5	-0.0499049	0.0191935
Ass1	Argininosuccinate synthase	-0.0499049	0.0191326
Esyt2	Extended synaptotagmin-2	-0.0499049	0.00835366
Tmem14c	Transmembrane protein 14C	-0.0499049	0.0191935
Uchl3	Ubiquitin carboxyl-terminal hydrolase isozyme L3	-0.0499049	0.0191935
Ccbe1	Collagen and calcium-binding EGF domain-containing protein 1	-0.0499049	0.0191935
Lsm4	U6 snRNA-associated Sm-like protein LSm4	-0.0499049	0.012576
Matr3	Matrin-3	-0.0484122	0.0191695
Sdhb	Succinate dehydrogenase [ubiquinone] iron-sulfur subunit, mitochondrial	-0.0484122	0.011126
Tubg1	Tubulin gamma-1 chain	-0.0484122	0.00835366
Inppl1	Phosphatidylinositol 3,4,5-trisphosphate 5-phosphatase 2	-0.0484122	0.0191935
Serpinb10	Serpin B10	-0.0484122	0.0191935
Psmd8	26S proteasome non-ATPase regulatory subunit 8	-0.046921	0.00971138
Rps13	40S ribosomal protein S13	-0.046921	0.0191326
Ahcy	Adenosylhomocysteinase	-0.046921	0.0191326
Nudt5	ADP-sugar pyrophosphatase	-0.046921	0.00971138
Cad	CAD protein	-0.046921	0.0191326
Cndp2	Cytosolic non-specific dipeptidase	-0.046921	0.0191935
Prmt5	Protein arginine N-methyltransferase 5	-0.046921	0.0191935
Arhgap1	Rho GTPase-activating protein 1	-0.046921	0.0191935
Tubb4a	Tubulin beta-4A chain	-0.046921	0.0191935
Tradd	Tumor necrosis factor receptor type 1-associated DEATH domain protein	-0.046921	0.00835366
Kiaa1210	Acrosomal protein KIAA1210	-0.046921	0.00971138
Ntm	Neurotrimin	-0.046921	0.00835366
Rps23	40S ribosomal protein S23	-0.0454314	0.0168274
Chmp4b	Charged multivesicular body protein 4b	-0.0454314	0.0191935
Ctbp1	C-terminal-binding protein 1	-0.0454314	0.0191935
Prpf19	Pre-mRNA-processing factor 19	-0.0454314	0.0166235
Gon4l	GON-4-like protein	-0.0454314	0.0111
Mcm6	DNA replication licensing factor MCM6	-0.0439433	0.0191935
Isoc1	Isochorismatase domain-containing protein 1	-0.0439433	0.0191935
Phb2	Prohibitin-2	-0.0439433	0.015247
Lrp1	Prolow-density lipoprotein receptor-related protein 1	-0.0439433	0.0101664
Rbm8a	RNA-binding protein 8A	-0.0439433	0.0191935
Suclg2	Succinate--CoA ligase [GDP-forming] subunit beta, mitochondrial	-0.0439433	0.0134866
Cct5	T-complex protein 1 subunit epsilon	-0.0439433	0.0151512
Adamts2	A disintegrin and metalloproteinase with thrombospondin motifs 2	-0.0439433	0.00835366
Adprh	[Protein ADP-ribosylarginine] hydrolase	-0.0424568	0.00835366
Psmd2	26S proteasome non-ATPase regulatory subunit 2	-0.0424568	0.0134866
Hsd17b10	3-hydroxyacyl-CoA dehydrogenase type-2	-0.0424568	0.0132084
Arpc1b	Actin-related protein 2/3 complex subunit 1B	-0.0424568	0.0191695
Lsm12	Protein LSM12 homolog	-0.0424568	0.00971138
Mtdh	Protein LYRIC	-0.0424568	0.0191695
Srsf5	Serine/arginine-rich splicing factor 5	-0.0424568	0.0150444
Atp6v1g1	V-type proton ATPase subunit G 1	-0.0424568	0.0191935
Mrps5	28S ribosomal protein S5, mitochondrial	-0.0424568	0.00835366
Rps21	40S ribosomal protein S21	-0.0409718	0.011126
Rpl11	60S ribosomal protein L11	-0.0409718	0.0116861
Krtcap2	Keratinocyte-associated protein 2	-0.0409718	0.00835366
Pgrmc2	Membrane-associated progesterone receptor component 2	-0.0409718	0.00971138
Plin2	Perilipin-2	-0.0409718	0.0191935
Psme2	Proteasome activator complex subunit 2	-0.0409718	0.00835366
Tmco6	Transmembrane and coiled-coil domain-containing protein 6	-0.0409718	0.00835366
Rpl24	60S ribosomal protein L24	-0.0394883	0.00993877
Arl8b	ADP-ribosylation factor-like protein 8B	-0.0394883	0.00971138
Flnc	Filamin-C	-0.0394883	0.00971138
Prpsap1	Phosphoribosyl pyrophosphate synthase-associated protein 1	-0.0394883	0.0191935
Dnajc11	DnaJ homolog subfamily C member 11	-0.0394883	0.00835366
Rpl21	60S ribosomal protein L21	-0.0380063	0.00835366
Eif3b	Eukaryotic translation initiation factor 3 subunit B	-0.0380063	0.00971138
Farsb	Phenylalanine--tRNA ligase beta subunit	-0.0380063	0.00971138
Pitpna	Phosphatidylinositol transfer protein alpha isoform	-0.0380063	0.00852104
Fam162a	Protein FAM162A	-0.0380063	0.00835366
Rab14	Ras-related protein Rab-14	-0.0380063	0.00971138
Vdac1	Voltage-dependent anion-selective channel protein 1	-0.0380063	0.00971138
Cgnl1	Cingulin-like protein 1	-0.0380063	0.0191695
Nt5c	5'(3')-deoxyribonucleotidase, cytosolic type	-0.0365259	0.00971138
Gmps	GMP synthase [glutamine-hydrolyzing]	-0.0365259	0.00835366
Hnrnpa0	Heterogeneous nuclear ribonucleoprotein A0	-0.0365259	0.00835366
Psip1	PC4 and SFRS1-interacting protein	-0.0365259	0.0187119
Serbp1	Plasminogen activator inhibitor 1 RNA-binding protein	-0.0365259	0.00971138
Grn	Progranulin	-0.0365259	0.011126
Tmed5	Transmembrane emp24 domain-containing protein 5	-0.0365259	0.00814598
Rps12	40S ribosomal protein S12	-0.0350469	0.00971138
Atp5f1a	ATP synthase subunit alpha, mitochondrial	-0.0350469	0.00971138
M6pr	Cation-dependent mannose-6-phosphate receptor	-0.0350469	0.00700854
Dld	Dihydrolipoyl dehydrogenase, mitochondrial	-0.0350469	0.00771105
Eif3d	Eukaryotic translation initiation factor 3 subunit D	-0.0350469	0.00971138
Gpd2	Glycerol-3-phosphate dehydrogenase, mitochondrial	-0.0350469	0.00971138
Kpna4	Importin subunit alpha-3	-0.0350469	0.00971138
Ncor1	Nuclear receptor corepressor 1	-0.0350469	0.00657368
Sec61g	Protein transport protein Sec61 subunit gamma	-0.0350469	0.00835366
Pdha1	Pyruvate dehydrogenase E1 component subunit alpha, somatic form, mitochondrial	-0.0350469	0.00835366
Srrm2	Serine/arginine repetitive matrix protein 2	-0.0350469	0.00835366
Uba5	Ubiquitin-like modifier-activating enzyme 5	-0.0350469	0.00835366
Lman2	Vesicular integral-membrane protein VIP36	-0.0350469	0.00971138
Mrps9	28S ribosomal protein S9, mitochondrial	-0.0350469	0.00616192
Sp5	Transcription factor Sp5	-0.0350469	0.00616192
Emilin1	EMILIN-1	-0.0335695	0.00616192
Gspt1	Eukaryotic peptide chain release factor GTP-binding subunit ERF3A	-0.0335695	0.00971138
Gcsh	Glycine cleavage system H protein, mitochondrial	-0.0335695	0.00677108
Pcna	Proliferating cell nuclear antigen	-0.0335695	0.00885632
Rab1A	Ras-related protein Rab-1A	-0.0335695	0.00896785
Fgf9	Fibroblast growth factor 9	-0.0335695	0.0134904
Snx7	Sorting nexin-7	-0.0335695	0.00325815
Ogdh	2-oxoglutarate dehydrogenase, mitochondrial	-0.0320936	0.00971138
Napa	Alpha-soluble NSF attachment protein	-0.0320936	0.0101664
Clta	Clathrin light chain A	-0.0320936	0.00700854
Dbnl	Drebrin-like protein	-0.0320936	0.00835366
Eif2a	Eukaryotic translation initiation factor 2A	-0.0320936	0.00971138
Fubp1	Far upstream element-binding protein 1	-0.0320936	0.00745297
Hspa4	Heat shock 70 kDa protein 4	-0.0320936	0.00835366
Itih2	Inter-alpha-trypsin inhibitor heavy chain H2	-0.0320936	0.00971138
Map1s	Microtubule-associated protein 1S	-0.0320936	0.0109175
Rbm39	RNA-binding protein 39	-0.0320936	0.00835366
Mt1	Metallothionein-1	-0.0320936	0.00835366
Nr2e1	Nuclear receptor subfamily 2 group E member 1	-0.0320936	0.00835366
Snapin	SNARE-associated protein Snapin	-0.0320936	0.00657368
Got1	Aspartate aminotransferase, cytoplasmic	-0.0306192	0.00835366
Itgb1	Integrin beta-1	-0.0306192	0.00657368
Pabpn1	Polyadenylate-binding protein 2	-0.0306192	0.00971138
Strap	Serine-threonine kinase receptor-associated protein	-0.0306192	0.00971138
Psmd7	26S proteasome non-ATPase regulatory subunit 7	-0.0291463	0.00971138
Slc25a12	Calcium-binding mitochondrial carrier protein Aralar1	-0.0291463	0.00835366
Eif2s3x	Eukaryotic translation initiation factor 2 subunit 3, X-linked	-0.0291463	0.00835366
Hnrnph1	Heterogeneous nuclear ribonucleoprotein H	-0.0291463	0.00835366
Npc2	NPC intracellular cholesterol transporter 2	-0.0291463	0.00971138
Nup62	Nuclear pore glycoprotein p62	-0.0291463	0.00835366
Rragb	Ras-related GTP-binding protein B	-0.0291463	0.00574995
Sh3kbp1	SH3 domain-containing kinase-binding protein 1	-0.0291463	0.00971138
Snx9	Sorting nexin-9	-0.0291463	0.00657368
Ddx39b	Spliceosome RNA helicase Ddx39b	-0.0291463	0.00835366
Coq6	Ubiquinone biosynthesis monooxygenase COQ6, mitochondrial	-0.0291463	0.00835366
Aaas	Aladin	-0.0291463	0.00657368
Grb7	Growth factor receptor-bound protein 7	-0.0291463	0.00325815
Clpp	ATP-dependent Clp protease proteolytic subunit, mitochondrial	-0.027675	0.00835366
Csde1	Cold shock domain-containing protein E1	-0.027675	0.00971138
Glrx3	Glutaredoxin-3	-0.027675	0.00835366
Hadhb	Trifunctional enzyme subunit beta, mitochondrial	-0.027675	0.00657368
Usp5	Ubiquitin carboxyl-terminal hydrolase 5	-0.027675	0.00835366
Mrpl23	39S ribosomal protein L23, mitochondrial	-0.027675	0.00325815
Acat1	Acetyl-CoA acetyltransferase, mitochondrial	-0.0262051	0.00814598
Anp32b	Acidic leucine-rich nuclear phosphoprotein 32 family member B	-0.0262051	0.00835366
Apoa1	Apolipoprotein A-I	-0.0262051	0.00835366
Emc8	ER membrane protein complex subunit 8	-0.0262051	0.00325815
Eif3a	Eukaryotic translation initiation factor 3 subunit A	-0.0262051	0.00835366
Gls	Glutaminase kidney isoform, mitochondrial	-0.0262051	0.00971138
Hnrnpa2b1	Heterogeneous nuclear ribonucleoproteins A2/B1	-0.0262051	0.00820268
Tomm40	Mitochondrial import receptor subunit TOM40 homolog	-0.0262051	0.00178341
Slc25a3	Phosphate carrier protein, mitochondrial	-0.0262051	0.00835366
Prps2	Ribose-phosphate pyrophosphokinase 2	-0.0262051	0.00585134
Pds5a	Sister chromatid cohesion protein PDS5 homolog A	-0.0262051	0.00325815
Cct8	T-complex protein 1 subunit theta	-0.0262051	0.00835366
Tns3	Tensin-3	-0.0262051	0.00325815
Tinagl1	Tubulointerstitial nephritis antigen-like	-0.0262051	0.00616192
Usp14	Ubiquitin carboxyl-terminal hydrolase 14	-0.0262051	0.00835366
Ube3a	Ubiquitin-protein ligase E3A	-0.0262051	0.00252987
Rpl31	60S ribosomal protein L31	-0.0247367	0.00677108
Aco2	Aconitate hydratase, mitochondrial	-0.0247367	0.00745317
Eif3j2	Eukaryotic translation initiation factor 3 subunit J-B	-0.0247367	0.00835366
Gtf2i	General transcription factor II-I	-0.0247367	0.00325815
Tomm22	Mitochondrial import receptor subunit TOM22 homolog	-0.0247367	0.00835366
Nae1	NEDD8-activating enzyme E1 regulatory subunit	-0.0247367	0.00971138
Pdlim5	PDZ and LIM domain protein 5	-0.0247367	0.00616192
Tmem43	Transmembrane protein 43	-0.0247367	0.00835366
Agps	Alkyldihydroxyacetonephosphate synthase, peroxisomal	-0.0247367	0.00835366
Efhd2	EF-hand domain-containing protein D2	-0.0247367	0.00616192
Atp5pd	ATP synthase subunit d, mitochondrial	-0.0232698	0.00325815
Uqcrq	Cytochrome b-c1 complex subunit 8	-0.0232698	0.00325815
H1-2	Histone H1.2	-0.0232698	0.00657368
Magoh	Protein mago nashi homolog	-0.0232698	0.00325815
Vat1	Synaptic vesicle membrane protein VAT-1 homolog	-0.0232698	0.00657368
Tmod3	Tropomodulin-3	-0.0232698	0.00835366
Tdrd1	Tudor domain-containing protein 1	-0.0232698	0.00325815
Rps24	40S ribosomal protein S24	-0.0218044	0.00616192
Arpc5	Actin-related protein 2/3 complex subunit 5	-0.0218044	0.00178341
Atp5po	ATP synthase subunit O, mitochondrial	-0.0218044	0.00616192
Cnn3	Calponin-3	-0.0218044	0.00616192
Dnajb1	DnaJ homolog subfamily B member 1	-0.0218044	0.000293113
Trmt112	Multifunctional methyltransferase subunit TRM112-like protein	-0.0218044	0.00616192
Pabpc1	Polyadenylate-binding protein 1	-0.0218044	0.00616192
Ddx17	Probable ATP-dependent RNA helicase DDX17	-0.0218044	0.00616192
Tuba1c	Tubulin alpha-1C chain	-0.0218044	0.00616192
Tubb4b	Tubulin beta-4B chain	-0.0218044	0.00616192
Atf7ip	Activating transcription factor 7-interacting protein 1	-0.0218044	0.00325815
Syne2	Nesprin-2	-0.0218044	0.00325815
Atp5f1b	ATP synthase subunit beta, mitochondrial	-0.0203404	0.00616192
Eif5	Eukaryotic translation initiation factor 5	-0.0203404	0.00835366
Hyou1	Hypoxia up-regulated protein 1	-0.0203404	0.00835366
Rab1b	Ras-related protein Rab-1B	-0.0203404	0.00178341
Rab7a	Ras-related protein Rab-7a	-0.0203404	0.00574995
Spr	Sepiapterin reductase	-0.0203404	0.00771105
Grwd1	Glutamate-rich WD repeat-containing protein 1	-0.0203404	0.000293113
Syne1	Nesprin-1	-0.0203404	0.00835366
Tube1	Tubulin epsilon chain	-0.0203404	0.000293113
Eif2s2	Eukaryotic translation initiation factor 2 subunit 2	-0.018878	0.000293113
Fasn	Fatty acid synthase	-0.018878	0.00325815
Lrrc59	Leucine-rich repeat-containing protein 59	-0.018878	0.00325815
Man2b1	Lysosomal alpha-mannosidase	-0.018878	0.00178341
Nacad	NAC-alpha domain-containing protein 1	-0.018878	0.00178341
Sec13	Protein SEC13 homolog	-0.018878	0.00113238
Sri	Sorcin	-0.018878	0.00178341
Sf3b4	Splicing factor 3B subunit 4	-0.018878	0.00325815
Tra2a	Transformer-2 protein homolog alpha	-0.018878	0.00113238
Rhoa	Transforming protein RhoA	-0.018878	0.00325815
Ywhaq	14-3-3 protein theta	-0.0174171	0.00325815
Rps15	40S ribosomal protein S15	-0.0174171	0.000293113
Bri3bp	BRI3-binding protein	-0.0174171	0.000293113
Cyc1	Cytochrome c1, heme protein, mitochondrial	-0.0174171	0.000293113
Cyp2c23	Cytochrome P450 2C44	-0.0174171	0.00745317
Top2b	DNA topoisomerase 2-beta	-0.0174171	0.000293113
Xpo1	Exportin-1	-0.0174171	0.00325815
Tbl1x	F-box-like/WD repeat-containing protein TBL1X	-0.0174171	0.00657368
Kars1	Lysine--tRNA ligase	-0.0174171	0.00325815
Pdxdc1	Pyridoxal-dependent decarboxylase domain-containing protein 1	-0.0174171	0.00835366
Sec22b	Vesicle-trafficking protein SEC22b	-0.0174171	0.00616192
Pdk1	[Pyruvate dehydrogenase (acetyl-transferring)] kinase isozyme 1, mitochondrial	-0.0159576	0.000293113
Rps25	40S ribosomal protein S25	-0.0159576	0.00178341
Ddx3x	ATP-dependent RNA helicase DDX3X	-0.0159576	0.00251949
Atic	Bifunctional purine biosynthesis protein ATIC	-0.0159576	0.00251949
Cdk1	Cyclin-dependent kinase 1	-0.0159576	0.000293113
Ssb	Lupus La protein homolog	-0.0159576	0.00251949
Ptk2	Focal adhesion kinase 1	-0.0159576	0.00616192
Stim1	Stromal interaction molecule 1	-0.0159576	0.00835366
Ipo9	Importin-9	-0.0144996	0.000293113
Mat2a	S-adenosylmethionine synthase isoform type-2	-0.0144996	0.00745297
Ufd1	Ubiquitin recognition factor in ER-associated degradation protein 1	-0.0144996	0.000973454
Podxl2	Podocalyxin-like protein 2	-0.0144996	0.000293113
Tbl3	Transducin beta-like protein 3	-0.0144996	0.00178341
Psmd12	26S proteasome non-ATPase regulatory subunit 12	-0.013043	0.000458758
Trnt1	CCA tRNA nucleotidyltransferase 1, mitochondrial	-0.013043	0.000293113
Cdk4	Cyclin-dependent kinase 4	-0.013043	0.00677108
Adrm1	Proteasomal ubiquitin receptor ADRM1	-0.013043	0.00325815
Rad23b	UV excision repair protein RAD23 homolog B	-0.013043	0.00104895
Acp1	Low molecular weight phosphotyrosine protein phosphatase	-0.011588	0.00326893
Sf3a1	Splicing factor 3A subunit 1	-0.011588	0.000293113
Polr2e	DNA-directed RNA polymerases I, II, and III subunit RPABC1	-0.011588	0.000293113
Cops4	COP9 signalosome complex subunit 4	-0.0101344	0.000293113
Ermp1	Endoplasmic reticulum metallopeptidase 1	-0.0101344	0.000293113
Eif1	Eukaryotic translation initiation factor 1	-0.0101344	0.00178341
Eif3k	Eukaryotic translation initiation factor 3 subunit K	-0.0101344	0.00616192
Fh	Fumarate hydratase, mitochondrial	-0.0101344	0.000293113
Pmm2	Phosphomannomutase 2	-0.0101344	0.00326893
Rab18	Ras-related protein Rab-18	-0.0101344	0.000293113
Shmt1	Serine hydroxymethyltransferase, cytosolic	-0.0101344	0.00251949
Snx5	Sorting nexin-5	-0.0101344	0.00616192
Stk3	Serine/threonine-protein kinase 3	-0.0101344	0.000293113
Dpp7	Dipeptidyl peptidase 2	-0.0101344	0.000293113
Erp44	Endoplasmic reticulum resident protein 44	-0.00868224	0.000293113
Hsp90aa1	Heat shock protein HSP 90-alpha	-0.00868224	0.000293113
Psmb1	Proteasome subunit beta type-1	-0.00868224	0.000293113
Fam98b	Protein FAM98B	-0.00868224	0.000293113
Gigyf2	GRB10-interacting GYF protein 2	-0.00868224	0.000293113
Rps20	40S ribosomal protein S20	-0.00723157	0.000293113
Rpl3	60S ribosomal protein L3	-0.00723157	0.000293113
Ahsa1	Activator of 90 kDa heat shock protein ATPase homolog 1	-0.00723157	0.000293113
Grhpr	Glyoxylate reductase/hydroxypyruvate reductase	-0.00723157	0.000293113
Ipo4	Importin-4	-0.00723157	0.00326893
Niban2	Protein Niban 2	-0.00723157	0.000249351
Col27a1	Collagen alpha-1(XXVII) chain	-0.00578235	0.000293113
Ndufs1	NADH-ubiquinone oxidoreductase 75 kDa subunit, mitochondrial	-0.00578235	0.000293113
Pcbp2	Poly(rC)-binding protein 2	-0.00578235	0.000293113
Sf3a3	Splicing factor 3A subunit 3	-0.00578235	0.00251949
Eef1g	Elongation factor 1-gamma	-0.00433459	0.000293113
Ezr	Ezrin	-0.00433459	0.000249351
Gfus	GDP-L-fucose synthase	-0.00433459	0.00170561
Clns1a	Methylosome subunit pICln	-0.00433459	0.000293113
Oxct1	Succinyl-CoA:3-ketoacid coenzyme A transferase 1, mitochondrial	-0.00433459	0.000293113
Cnot1	CCR4-NOT transcription complex subunit 1	-0.00433459	0.000293113
Znf326	DBIRD complex subunit ZNF326	-0.00433459	0.000293113
Znf207	BUB3-interacting and GLEBS motif-containing protein ZNF207	-0.00288828	0.000293113
Tmpo	Lamina-associated polypeptide 2, isoforms beta/delta/epsilon/gamma	-0.00288828	0.000293113
Yif1b	Protein YIF1B	-0.00288828	0.000293113
Rab11fip4	Rab11 family-interacting protein 4	-0.00288828	0.000249351
Mga	MAX gene-associated protein	-0.00288828	0.000293113
Atad3	ATPase family AAA domain-containing protein 3	-0.00144342	0.000293113
Dync1h1	Cytoplasmic dynein 1 heavy chain 1	-0.00144342	0.000249351
Top3a	DNA topoisomerase 3-alpha	-0.00144342	0.000293113
Etfa	Electron transfer flavoprotein subunit alpha, mitochondrial	-0.00144342	0.000249351
Eif5b	Eukaryotic translation initiation factor 5B	-0.00144342	0.000293113
Uso1	General vesicular transport factor p115	-0.00144342	0.000293113
G6pdx	Glucose-6-phosphate 1-dehydrogenase X	-0.00144342	0.000293113
Jpt1	Jupiter microtubule associated homolog 1	-0.00144342	0.000293113
Set	Protein SET	-0.00144342	0.000249351
Iqgap1	Ras GTPase-activating-like protein IQGAP1	-0.00144342	0.000249351
Rc3h2	Roquin-2	-0.00144342	0.000249351
Eef2	Elongation factor 2	0	0.000293113
Zadh2	Prostaglandin reductase-3	0	0.000293113
Psma4	Proteasome subunit alpha type-4	0	0.000293113
Vdac2	Voltage-dependent anion-selective channel protein 2	0	0.000293113
Zfp292	Zinc finger protein 292	0	0.000293113
Pcid2	PCI domain-containing protein 2	0	0.000293113
Bax	Apoptosis regulator BAX	0.00144197	0.000293113
Cltc	Clathrin heavy chain 1	0.00144197	0.000293113
Ccdc18	Coiled-coil domain-containing protein 18	0.00144197	0.000293113
Erlin2	Erlin-2	0.00144197	0.000293113
Lamb1	Laminin subunit beta-1	0.00144197	0.000293113
Psmb2	Proteasome subunit beta type-2	0.00144197	0.000293113
Prmt1	Protein arginine N-methyltransferase 1	0.00144197	0.000293113
Plbd2	Putative phospholipase B-like 2	0.00144197	0.000293113
Rplp2	60S acidic ribosomal protein P2	0.00288251	0.000293113
Arpc2	Actin-related protein 2/3 complex subunit 2	0.00288251	0.000293113
Arl1	ADP-ribosylation factor-like protein 1	0.00288251	0.000293113
Atp5me	ATP synthase subunit e, mitochondrial	0.00288251	0.000293113
Copb2	Coatomer subunit beta'	0.00288251	0.000293113
Ckap4	Cytoskeleton-associated protein 4	0.00288251	0.000293113
Flna	Filamin-A	0.00288251	0.000293113
Gng12	Guanine nucleotide-binding protein G(I)/G(S)/G(O) subunit gamma-12	0.00288251	0.000293113
Ptbp2	Polypyrimidine tract-binding protein 2	0.00288251	0.000293113
Cct6a	T-complex protein 1 subunit zeta	0.00288251	0.000293113
Vps35	Vacuolar protein sorting-associated protein 35	0.00288251	0.000293113
Apc	Adenomatous polyposis coli protein	0.00288251	0.000293113
Slc25a13	Calcium-binding mitochondrial carrier protein Aralar2	0.00432161	0.000293113
Eif4a1	Eukaryotic initiation factor 4A-I	0.00432161	0.000293113
Prkcsh	Glucosidase 2 subunit beta	0.00432161	0.000293113
Hist2h2aa1	Histone H2A type 2-A	0.00432161	0.000293113
Igf2bp2	Insulin-like growth factor 2 mRNA-binding protein 2	0.00432161	0.000293113
Psme3	Proteasome activator complex subunit 3	0.00432161	0.000293113
Srm	Spermidine synthase	0.00432161	0.000293113
Cfap300	Cilia- and flagella-associated protein 300	0.00432161	0.000293113
Psmd11	26S proteasome non-ATPase regulatory subunit 11	0.00575927	0.000293113
Edc4	Enhancer of mRNA-decapping protein 4	0.00575927	0.000293113
Hsp90ab1	Heat shock protein HSP 90-beta	0.00575927	0.000293113
Lims1	LIM and senescent cell antigen-like-containing domain protein 1	0.00575927	0.000293113
Pef1	Peflin	0.00575927	0.000293113
Padi1	Protein-arginine deiminase type-1	0.00575927	0.000293113
Mob4	MOB-like protein phocein	0.00575927	0.000293113
Samd15	Sterile alpha motif domain-containing protein 15	0.00575927	0.000293113
Itgav	Integrin alpha-V	0.00575927	0.000293113
Nup160	Nuclear pore complex protein Nup160	0.0071955	0.000249351
Fkbp11	Peptidyl-prolyl cis-trans isomerase FKBP11	0.0071955	0.000293113
Pgk1	Phosphoglycerate kinase 1	0.0071955	0.000293113
Dok3	Docking protein 3	0.0071955	0.000293113
Ankrd31	Ankyrin repeat domain-containing protein 31	0.0071955	0.000293113
Xrn2	5'-3' exoribonuclease 2	0.00863031	0.000293113
Cse1l	Exportin-2	0.00863031	0.000293113
Mtnd4	NADH-ubiquinone oxidoreductase chain 4	0.00863031	0.000293113
Sec11a	Signal peptidase complex catalytic subunit SEC11A	0.00863031	0.000293113
Xpnpep1	Xaa-Pro aminopeptidase 1	0.00863031	0.000293113
Eif4e	Eukaryotic translation initiation factor 4E	0.00863031	0.000293113
Psmd14	26S proteasome non-ATPase regulatory subunit 14	0.0100637	0.00113238
Rpl36a	60S ribosomal protein L36a	0.0100637	0.000255849
Adh7	All-trans-retinol dehydrogenase [NAD(+)] ADH7	0.0100637	0.000293113
Cyb5r3	NADH-cytochrome b5 reductase 3	0.0100637	0.000293113
Psmg1	Proteasome assembly chaperone 1	0.0100637	0.000293113
Ybx3	Y-box-binding protein 3	0.0100637	0.00178341
Ufl1	E3 UFM1-protein ligase 1	0.0100637	0.000293113
Slc12a1	Solute carrier family 12 member 1	0.0100637	0.000293113
Gtse1	G2 and S phase-expressed protein 1	0.0100637	0.000293113
Galk2	N-acetylgalactosamine kinase	0.0100637	0.000293113
Slc12a2	Solute carrier family 12 member 2	0.0100637	0.000293113
Zbed4	Zinc finger BED domain-containing protein 4	0.0100637	0.000293113
Ddx19a	ATP-dependent RNA helicase DDX19A	0.0114956	0.000293113
Papss1	Bifunctional 3'-phosphoadenosine 5'-phosphosulfate synthase 1	0.0114956	0.000249351
Nras	GTPase NRas	0.0114956	0.000255849
Has1	Hyaluronan synthase 1	0.0114956	0.000293113
Lamc1	Laminin subunit gamma-1	0.0114956	0.000293113
Cyp51a1	Lanosterol 14-alpha demethylase	0.0114956	0.000249351
Ppp2r2a	Serine/threonine-protein phosphatase 2A 55 kDa regulatory subunit B alpha isoform	0.0114956	0.000293113
Vps13b	Vacuolar protein sorting-associated protein 13B	0.0114956	0.000293113
Cdkn2aip	CDKN2A-interacting protein	0.0114956	0.000293113
Anxa7	Annexin A7	0.0129262	0.00325815
Cav2	Caveolin-2	0.0129262	0.000293113
Rbms2	RNA-binding motif, single-stranded-interacting protein 2	0.0129262	0.00178341
Ppp2ca	Serine/threonine-protein phosphatase 2A catalytic subunit alpha isoform	0.0129262	0.00325815
Vps26a	Vacuolar protein sorting-associated protein 26A	0.0129262	0.000293113
Clic1	Chloride intracellular channel protein 1	0.0143553	0.00325815
Nmt1	Glycylpeptide N-tetradecanoyltransferase 1	0.0143553	0.00325815
Hspa8	Heat shock cognate 71 kDa protein	0.0143553	0.00325815
Kif22	Kinesin-like protein KIF22	0.0143553	0.000293113
Lamp1	Lysosome-associated membrane glycoprotein 1	0.0143553	0.00325815
Myl12b	Myosin regulatory light chain 12B	0.0143553	0.00325815
Rtn3	Reticulon-3	0.0143553	0.000293113
Alyref	THO complex subunit 4	0.0143553	0.00325815
Trim2	Tripartite motif-containing protein 2	0.0143553	0.00325815
Tubb5	Tubulin beta-5 chain	0.0143553	0.00325815
E0CYV9	Uncharacterized protein C4orf54 homolog	0.0143553	0.000293113
Ptges3	Prostaglandin E synthase 3	0.015783	0.00657368
Spcs3	Signal peptidase complex subunit 3	0.015783	0.000293113
Tecr	Very-long-chain enoyl-CoA reductase	0.015783	0.000293113
Tmem30a	Cell cycle control protein 50A	0.015783	0.000293113
Nucb2	Nucleobindin-2	0.015783	0.000293113
Prss54	Inactive serine protease 54	0.015783	0.000293113
Ddost	Dolichyl-diphosphooligosaccharide--protein glycosyltransferase 48 kDa subunit	0.0172093	0.00438571
Hnrnpd	Heterogeneous nuclear ribonucleoprotein D0	0.0172093	0.00616192
Smad2	Mothers against decapentaplegic homolog 2	0.0172093	0.000293113
Dclk1	Serine/threonine-protein kinase DCLK1	0.0172093	0.00835366
Suclg1	Succinate--CoA ligase [ADP/GDP-forming] subunit alpha, mitochondrial	0.0172093	0.000293113
Emc2	ER membrane protein complex subunit 2	0.0172093	0.00178341
Fmn2	Formin-2	0.0172093	0.00178341
Psmd3	26S proteasome non-ATPase regulatory subunit 3	0.0186342	0.00616192
Mrpl49	39S ribosomal protein L49, mitochondrial	0.0186342	0.000293113
Abcf1	ATP-binding cassette sub-family F member 1	0.0186342	0.000293113
Rad21	Double-strand-break repair protein rad21 homolog	0.0186342	0.00178341
Ythdf3	YTH domain-containing family protein 3	0.0186342	0.000293113
Phf5a	PHD finger-like domain-containing protein 5A	0.0186342	0.00325815
Gnpnat1	Glucosamine 6-phosphate N-acetyltransferase	0.0186342	0.00178341
Slc1a4	Neutral amino acid transporter A	0.0186342	0.00113238
Rps28	40S ribosomal protein S28	0.0200577	0.00657368
Acot9	Acyl-coenzyme A thioesterase 9, mitochondrial	0.0200577	0.00835366
Nedd4l	E3 ubiquitin-protein ligase NEDD4-like	0.0200577	0.000293113
Eif3f	Eukaryotic translation initiation factor 3 subunit F	0.0200577	0.00835366
Idh2	Isocitrate dehydrogenase [NADP], mitochondrial	0.0200577	0.00657368
Nfu1	NFU1 iron-sulfur cluster scaffold homolog, mitochondrial	0.0200577	0.00325815
Nap1l4	Nucleosome assembly protein 1-like 4	0.0200577	0.000293113
Fus	RNA-binding protein FUS	0.0200577	0.00657368
Sptb	Spectrin beta chain, erythrocytic	0.0200577	0.00113238
Limk2	LIM domain kinase 2	0.0200577	0.00113238
Trpv1	Transient receptor potential cation channel subfamily V member 1	0.0200577	0.000293113
Acaa1a	3-ketoacyl-CoA thiolase A, peroxisomal	0.0214797	0.000293113
Sar1a	GTP-binding protein SAR1a	0.0214797	0.00835366
Pin1	Peptidyl-prolyl cis-trans isomerase NIMA-interacting 1	0.0214797	0.00325815
Yars1	Tyrosine--tRNA ligase, cytoplasmic	0.0214797	0.00835366
Ppme1	Protein phosphatase methylesterase 1	0.0214797	0.00178341
Cep126	Centrosomal protein of 126 kDa	0.0214797	0.000293113
Anxa2	Annexin A2	0.0229004	0.00835366
Atp5pf	ATP synthase-coupling factor 6, mitochondrial	0.0229004	0.00835366
Ccar2	Cell cycle and apoptosis regulator protein 2	0.0229004	0.000293113
Cdc5l	Cell division cycle 5-like protein	0.0229004	0.000293113
Hnrnpk	Heterogeneous nuclear ribonucleoprotein K	0.0229004	0.00833199
Gnai2	Guanine nucleotide-binding protein G(i) subunit alpha-2	0.0243197	0.00835366
Hnrnpdl	Heterogeneous nuclear ribonucleoprotein D-like	0.0243197	0.00325815
Mtch2	Mitochondrial carrier homolog 2	0.0243197	0.00325815
Nap1l1	Nucleosome assembly protein 1-like 1	0.0243197	0.00835366
Pgm2	Phosphoglucomutase-2	0.0243197	0.00325815
Rtcb	RNA-splicing ligase RtcB homolog	0.0243197	0.00852104
Tagln2	Transgelin-2	0.0243197	0.00835366
Ywhag	14-3-3 protein gamma	0.0257376	0.00835366
Psmc1	26S proteasome regulatory subunit 4	0.0257376	0.00835366
Bzw1	Basic leucine zipper and W2 domain-containing protein 1	0.0257376	0.00835366
Erp29	Endoplasmic reticulum resident protein 29	0.0257376	0.00835366
Fn1	Fibronectin	0.0257376	0.00835366
Ganab	Neutral alpha-glucosidase AB	0.0257376	0.00835366
Tmed2	Transmembrane emp24 domain-containing protein 2	0.0257376	0.00616192
Tuba1b	Tubulin alpha-1B chain	0.0257376	0.00835366
Pde3b	cGMP-inhibited 3',5'-cyclic phosphodiesterase B	0.0257376	0.00325815
Tln2	Talin-2	0.0257376	0.00178341
Commd3	COMM domain-containing protein 3	0.0257376	0.00178341
Larp1	La-related protein 1	0.0285692	0.00835366
Pcbp1	Poly(rC)-binding protein 1	0.0285692	0.00835366
Prep	Prolyl endopeptidase	0.0285692	0.00835366
Fam98a	Protein FAM98A	0.0285692	0.00657368
Sfxn3	Sideroflexin-3	0.0285692	0.00971138
Tuba1a	Tubulin alpha-1A chain	0.0285692	0.00835366
Xdh	Xanthine dehydrogenase/oxidase	0.0285692	0.00971138
Prim2	DNA primase large subunit	0.0285692	0.00178341
Aifm1	Apoptosis-inducing factor 1, mitochondrial	0.0299829	0.00852104
Dnm2	Dynamin-2	0.0299829	0.00632772
Hnrnpll	Heterogeneous nuclear ribonucleoprotein L-like	0.0299829	0.00835366
Ppa1	Inorganic pyrophosphatase	0.0299829	0.00885632
Nid1	Nidogen-1	0.0299829	0.00885632
Ppid	Peptidyl-prolyl cis-trans isomerase D	0.0299829	0.00885632
Pcsk1	Neuroendocrine convertase 1	0.0299829	0.00971138
Capn6	Calpain-6	0.0299829	0.00745317
Lyar	Cell growth-regulating nucleolar protein	0.0313952	0.00657368
Emd	Emerin	0.0313952	0.00616192
Prpf6	Pre-mRNA-processing factor 6	0.0313952	0.00835366
Tpi1	Triosephosphate isomerase	0.0313952	0.00971138
Vim	Vimentin	0.0313952	0.00971138
Mtbp	Mdm2-binding protein	0.0313952	0.00657368
Grb2	Growth factor receptor-bound protein 2	0.0313952	0.00657368
Psmd9	26S proteasome non-ATPase regulatory subunit 9	0.0328061	0.00700854
Anxa11	Annexin A11	0.0328061	0.00745297
Farp1	FERM, ARHGEF and pleckstrin domain-containing protein 1	0.0328061	0.00745297
Stip1	Stress-induced-phosphoprotein 1	0.0328061	0.00971138
Btf3	Transcription factor BTF3	0.0328061	0.00971138
Arih1	E3 ubiquitin-protein ligase ARIH1	0.0342157	0.00745317
Eif4g1	Eukaryotic translation initiation factor 4 gamma 1	0.0342157	0.00971138
Hmgcs1	Hydroxymethylglutaryl-CoA synthase, cytoplasmic	0.0342157	0.00745317
Colgalt1	Procollagen galactosyltransferase 1	0.0342157	0.0191695
Spcs2	Signal peptidase complex subunit 2	0.0342157	0.00745317
Uqcr10	Cytochrome b-c1 complex subunit 9	0.0356239	0.00835366
Ergic1	Endoplasmic reticulum-Golgi intermediate compartment protein 1	0.0356239	0.00971138
Tpr	Nucleoprotein TPR	0.0356239	0.0134904
Pdlim1	PDZ and LIM domain protein 1	0.0356239	0.00885632
Pcmt1	Protein-L-isoaspartate(D-aspartate) O-methyltransferase	0.0356239	0.00835366
Kpnb1	Importin subunit beta-1	0.0370307	0.010325
Hsd17b4	Peroxisomal multifunctional enzyme type 2	0.0370307	0.00971138
Arhgap10	Rho GTPase-activating protein 10	0.0370307	0.0189215
Scrn1	Secernin-1	0.0370307	0.00616192
Hebp1	Heme-binding protein 1	0.0384362	0.00967823
Ptbp1	Polypyrimidine tract-binding protein 1	0.0384362	0.0134866
Rab8a	Ras-related protein Rab-8A	0.0384362	0.00835366
Nova2	RNA-binding protein Nova-2	0.0384362	0.00852104
Smap	Small acidic protein	0.0384362	0.00657368
Snrpn	Small nuclear ribonucleoprotein-associated protein N	0.0384362	0.00971138
Otub1	Ubiquitin thioesterase OTUB1	0.0384362	0.015247
Rdh11	Retinol dehydrogenase 11	0.0384362	0.00616192
Arpc3	Actin-related protein 2/3 complex subunit 3	0.0398403	0.00835366
Cep170	Centrosomal protein of 170 kDa	0.0398403	0.00835366
Copa	Coatomer subunit alpha	0.0398403	0.014582
Glrx5	Glutaredoxin-related protein 5, mitochondrial	0.0398403	0.00835366
Ncbp2	Nuclear cap-binding protein subunit 2	0.0398403	0.00835366
Rtn4	Reticulon-4	0.0398403	0.0149543
Igbp1	Immunoglobulin-binding protein 1	0.0398403	0.00835366
Igfbp4	Insulin-like growth factor-binding protein 4	0.0398403	0.00835366
Carmil2	Capping protein, Arp2/3 and myosin-I linker protein 2	0.0398403	0.0191326
Sephs1	Selenide, water dikinase 1	0.0398403	0.00835366
Aldh9a1	4-trimethylaminobutyraldehyde dehydrogenase	0.041243	0.012576
Rpl10a	60S ribosomal protein L10a	0.041243	0.0151512
Myh9	Myosin-9	0.041243	0.0168881
Nnt	NAD(P) transhydrogenase, mitochondrial	0.041243	0.0191935
Elp3	Elongator complex protein 3	0.041243	0.00835366
St14	Suppressor of tumorigenicity 14 protein homolog	0.041243	0.0150444
Rpl23	60S ribosomal protein L23	0.0426443	0.0171451
Ran	GTP-binding nuclear protein Ran	0.0426443	0.0189215
Pak2	Serine/threonine-protein kinase PAK 2	0.0426443	0.00971138
Uap1l1	UDP-N-acetylhexosamine pyrophosphorylase-like protein 1	0.0426443	0.00993877
Rab31	Ras-related protein Rab-31	0.0426443	0.00717451
Dnph1	2'-deoxynucleoside 5'-phosphate N-hydrolase 1	0.0440443	0.00835366
Sub1	Activated RNA polymerase II transcriptional coactivator p15	0.0440443	0.0191326
Copb1	Coatomer subunit beta	0.0440443	0.0191695
Etfb	Electron transfer flavoprotein subunit beta	0.0440443	0.0191326
Capza1	F-actin-capping protein subunit alpha-1	0.0440443	0.0191935
Pfdn2	Prefoldin subunit 2	0.0440443	0.00925081
Lsm2	U6 snRNA-associated Sm-like protein LSm2	0.0440443	0.00835366
Vwa5a	von Willebrand factor A domain-containing protein 5A	0.0440443	0.0191935
Gbe1	1,4-alpha-glucan-branching enzyme	0.045443	0.00885632
Anp32a	Acidic leucine-rich nuclear phosphoprotein 32 family member A	0.045443	0.0191935
Celsr3	Cadherin EGF LAG seven-pass G-type receptor 3	0.045443	0.0191695
Prkar1a	cAMP-dependent protein kinase type I-alpha regulatory subunit	0.045443	0.0139371
Glg1	Golgi apparatus protein 1	0.045443	0.0191935
Rbbp4	Histone-binding protein RBBP4	0.045443	0.00885632
Pafah1b3	Platelet-activating factor acetylhydrolase IB subunit alpha1	0.045443	0.0144961
Puf60	Poly(U)-binding-splicing factor PUF60	0.045443	0.0191695
Psma5	Proteasome subunit alpha type-5	0.045443	0.0191935
Ssr3	Translocon-associated protein subunit gamma	0.045443	0.0151512
Dao	D-amino-acid oxidase	0.045443	0.0191695
Klc1	Kinesin light chain 1	0.045443	0.00835366
Arf5	ADP-ribosylation factor 5	0.0468403	0.0191935
Sdha	Succinate dehydrogenase [ubiquinone] flavoprotein subunit, mitochondrial	0.0468403	0.0191935
Prpf40a	Pre-mRNA-processing factor 40 homolog A	0.0468403	0.00835366
Ddx1	ATP-dependent RNA helicase DDX1	0.0482362	0.0191935
H2bc12	Histone H2B type 1-K	0.0482362	0.0191935
Steap3	Metalloreductase STEAP3	0.0482362	0.00971138
Timm50	Mitochondrial import inner membrane translocase subunit TIM50	0.0482362	0.00971138
Plod3	Multifunctional procollagen lysine hydroxylase and glycosyltransferase LH3	0.0482362	0.0144961
Rac1	Ras-related C3 botulinum toxin substrate 1	0.0482362	0.0191935
Stk24	Serine/threonine-protein kinase 24	0.0482362	0.00835366
Ppp1cb	Serine/threonine-protein phosphatase PP1-beta catalytic subunit	0.0482362	0.00971138
Tubb2a	Tubulin beta-2A chain	0.0482362	0.0168835
Tsfm	Elongation factor Ts, mitochondrial	0.0482362	0.00925081
Pcyt1b	Choline-phosphate cytidylyltransferase B	0.0482362	0.00971138
Epn2	Epsin-2	0.0496308	0.0191935
Atp6v1b2	V-type proton ATPase subunit B, brain isoform	0.0496308	0.0191935
Ctps1	CTP synthase 1	0.051024	0.0197815
Hdac2	Histone deacetylase 2	0.051024	0.00971138
Myadm	Myeloid-associated differentiation marker	0.051024	0.0235439
Myh10	Myosin-10	0.051024	0.0191935
Lman1	Protein ERGIC-53	0.051024	0.0191935
Sec31a	Protein transport protein Sec31A	0.051024	0.0191935
Rab34	Ras-related protein Rab-34	0.051024	0.00971138
Rfc4	Replication factor C subunit 4	0.051024	0.00971138
Rbms3	RNA-binding motif, single-stranded-interacting protein 3	0.051024	0.00971138
Raly	RNA-binding protein Raly	0.051024	0.0235439
Snrpd1	Small nuclear ribonucleoprotein Sm D1	0.051024	0.0194091
Snx3	Sorting nexin-3	0.051024	0.0191695
Tm9sf3	Transmembrane 9 superfamily member 3	0.051024	0.00971138
Hnrnpul1	Heterogeneous nuclear ribonucleoprotein U-like protein 1	0.051024	0.00971138
Rala	Ras-related protein Ral-A	0.051024	0.00971138
Ndufa4	Cytochrome c oxidase subunit NDUFA4	0.0524159	0.0194091
Tpp2	Tripeptidyl-peptidase 2	0.0524159	0.0191935
Dctn3	Dynactin subunit 3	0.0524159	0.00971138
Pygb	Glycogen phosphorylase, brain form	0.0538064	0.0185551
Maged1	Melanoma-associated antigen D1	0.0538064	0.0191935
Rrbp1	Ribosome-binding protein 1	0.0538064	0.0191935
Mtap	S-methyl-5'-thioadenosine phosphorylase	0.0538064	0.0191935
Plgrkt	Plasminogen receptor (KT)	0.0538064	0.00993877
Eif3g	Eukaryotic translation initiation factor 3 subunit G	0.0551957	0.0191326
Aldoa	Fructose-bisphosphate aldolase A	0.0551957	0.0203521
Lmnb1	Lamin-B1	0.0551957	0.0235439
Ubap2l	Ubiquitin-associated protein 2-like	0.0551957	0.0235439
Eif4g2	Eukaryotic translation initiation factor 4 gamma 2	0.0565835	0.0191935
Gmds	GDP-mannose 4,6 dehydratase	0.0565835	0.0113417
Hnrnpul2	Heterogeneous nuclear ribonucleoprotein U-like protein 2	0.0565835	0.0120041
Pycr1	Pyrroline-5-carboxylate reductase 1, mitochondrial	0.0565835	0.00852104
Arf1	ADP-ribosylation factor 1	0.0579701	0.0235439
Dynll1	Dynein light chain 1, cytoplasmic	0.0579701	0.0235439
Hspa5	Endoplasmic reticulum chaperone BiP	0.0579701	0.0235439
Mcts1	Malignant T-cell-amplified sequence 1	0.0579701	0.00993877
Cpne1	Copine-1	0.0593553	0.0249517
Rbx1	E3 ubiquitin-protein ligase RBX1	0.0593553	0.0111
Il23r	Interleukin-23 receptor	0.0593553	0.011126
Hadha	Trifunctional enzyme subunit alpha, mitochondrial	0.0593553	0.0235439
Il12rb2	Interleukin-12 receptor subunit beta-2	0.0593553	0.0134904
Actbl2	Beta-actin-like protein 2	0.0607392	0.0249517
Chchd2	Coiled-coil-helix-coiled-coil-helix domain-containing protein 2	0.0607392	0.0191935
Nasp	Nuclear autoantigenic sperm protein	0.0607392	0.0191695
Dctn5	Dynactin subunit 5	0.0607392	0.011126
Tmem263	Transmembrane protein 263	0.0607392	0.0191935
Hdgf	Hepatoma-derived growth factor	0.0621217	0.0254943
Hnrnpab	Heterogeneous nuclear ribonucleoprotein A/B	0.0621217	0.0249517
Map4	Microtubule-associated protein 4	0.0621217	0.0249517
Naca	Nascent polypeptide-associated complex subunit alpha, muscle-specific form	0.0621217	0.0249517
Pkm	Pyruvate kinase PKM	0.0621217	0.0249517
Sarnp	SAP domain-containing ribonucleoprotein	0.0621217	0.0265395
Srrt	Serrate RNA effector molecule homolog	0.0621217	0.0191935
Sumo3	Small ubiquitin-related modifier 3	0.0621217	0.0254943
Myo1c	Unconventional myosin-Ic	0.0621217	0.0249517
Stx7	Syntaxin-7	0.0621217	0.00971138
Actn1	Alpha-actinin-1	0.0635029	0.0249517
Ipo5	Importin-5	0.0635029	0.0251496
Ddx27	Probable ATP-dependent RNA helicase DDX27	0.0635029	0.0191935
Rhoc	Rho-related GTP-binding protein RhoC	0.0635029	0.0215046
Prdx3	Thioredoxin-dependent peroxide reductase, mitochondrial	0.0635029	0.0265529
Dnm1l	Dynamin-1-like protein	0.0648829	0.0191935
Kpna3	Importin subunit alpha-4	0.0648829	0.0191935
Ugdh	UDP-glucose 6-dehydrogenase	0.0648829	0.0269311
Cbr1	Carbonyl reductase [NADPH] 1	0.0662614	0.0189215
Pdia3	Protein disulfide-isomerase A3	0.0662614	0.0282006
Thy1	Thy-1 membrane glycoprotein	0.0662614	0.0316344
Ints7	Integrator complex subunit 7	0.0662614	0.0249517
Cox6b1	Cytochrome c oxidase subunit 6B1	0.0676387	0.029784
Psmb6	Proteasome subunit beta type-6	0.0676387	0.034554
Ubqln2	Ubiquilin-2	0.0676387	0.029784
Pacs1	Phosphofurin acidic cluster sorting protein 1	0.0676387	0.0191935
Mrps7	28S ribosomal protein S7, mitochondrial	0.0676387	0.0115611
Actr3	Actin-related protein 3	0.0690147	0.0316344
Zmpste24	CAAX prenyl protease 1 homolog	0.0690147	0.0191326
Ech1	Delta(3,5)-Delta(2,4)-dienoyl-CoA isomerase, mitochondrial	0.0690147	0.0191935
Khsrp	Far upstream element-binding protein 2	0.0690147	0.0312466
Pafah1b2	Platelet-activating factor acetylhydrolase IB subunit alpha2	0.0690147	0.0249517
Ewsr1	RNA-binding protein EWS	0.0690147	0.0191935
Scamp3	Secretory carrier-associated membrane protein 3	0.0690147	0.0191935
Gart	Trifunctional purine biosynthetic protein adenosine-3	0.0690147	0.0312466
Cdc37	Hsp90 co-chaperone Cdc37	0.0703893	0.0350967
Nln	Neurolysin, mitochondrial	0.0703893	0.0191935
Ola1	Obg-like ATPase 1	0.0703893	0.0323381
Snrpd2	Small nuclear ribonucleoprotein Sm D2	0.0703893	0.034554
Sod1	Superoxide dismutase [Cu-Zn]	0.0703893	0.0324331
Ttll12	Tubulin--tyrosine ligase-like protein 12	0.0703893	0.0249517
Cast	Calpastatin	0.0717627	0.0350967
Eif3l	Eukaryotic translation initiation factor 3 subunit L	0.0717627	0.0352668
Yap1	Transcriptional coactivator YAP1	0.0717627	0.034554
Lsm5	U6 snRNA-associated Sm-like protein LSm5	0.0717627	0.0254943
Hddc2	5'-deoxynucleotidase HDDC2	0.0717627	0.0191935
Ca13	Carbonic anhydrase 13	0.0731347	0.0191935
Gstp1	Glutathione S-transferase P 1	0.0731347	0.034554
Get4	Golgi to ER traffic protein 4 homolog	0.0731347	0.0191935
Hp1bp3	Heterochromatin protein 1-binding protein 3	0.0731347	0.0350967
Ppp2r1a	Serine/threonine-protein phosphatase 2A 65 kDa regulatory subunit A alpha isoform	0.0731347	0.034554
Snx1	Sorting nexin-1	0.0731347	0.0191935
Dclre1b	5' exonuclease Apollo	0.0731347	0.034554
Slc25a10	Mitochondrial dicarboxylate carrier	0.0731347	0.015247
Rras	Ras-related protein R-Ras	0.0731347	0.0208406
Acaa2	3-ketoacyl-CoA thiolase, mitochondrial	0.0745054	0.0350967
Rpl28	60S ribosomal protein L28	0.0745054	0.0350967
Anxa3	Annexin A3	0.0745054	0.0350967
Hsp90b1	Endoplasmin	0.0745054	0.0350967
Hat1	Histone acetyltransferase type B catalytic subunit	0.0745054	0.0191935
Ilk	Integrin-linked protein kinase	0.0745054	0.0312466
Ifitm2	Interferon-induced transmembrane protein 2	0.0745054	0.0191935
Lamp2	Lysosome-associated membrane glycoprotein 2	0.0745054	0.0350967
Dcps	m7GpppX diphosphatase	0.0745054	0.0316344
Ncam1	Neural cell adhesion molecule 1	0.0745054	0.0350967
Pdcd6ip	Programmed cell death 6-interacting protein	0.0745054	0.0350967
Msi2	RNA-binding protein Musashi homolog 2	0.0745054	0.0191695
Cilk1	Serine/threonine-protein kinase ICK	0.0745054	0.0191935
Pdap1	28 kDa heat- and acid-stable phosphoprotein	0.0758749	0.0350967
Bcat2	Branched-chain-amino-acid aminotransferase, mitochondrial	0.0758749	0.0191935
Cav1	Caveolin-1	0.0758749	0.0350967
Clic4	Chloride intracellular channel protein 4	0.0758749	0.0350967
Golph3	Golgi phosphoprotein 3	0.0758749	0.0191935
Rwdd4	RWD domain-containing protein 4	0.0758749	0.0191935
Snrpa	U1 small nuclear ribonucleoprotein A	0.0758749	0.0350967
Rps7	40S ribosomal protein S7	0.077243	0.0350967
Aldh7a1	Alpha-aminoadipic semialdehyde dehydrogenase	0.077243	0.0191935
Atp5mf	ATP synthase subunit f, mitochondrial	0.077243	0.0350967
Etf1	Eukaryotic peptide chain release factor subunit 1	0.077243	0.0350967
Gys2	Glycogen [starch] synthase, liver	0.077243	0.0191935
Me1	NADP-dependent malic enzyme	0.077243	0.0240274
Poldip3	Polymerase delta-interacting protein 3	0.077243	0.0191935
Pclo	Protein piccolo	0.077243	0.0350967
Sugt1	Protein SGT1 homolog	0.077243	0.0191935
Ppp3ca	Serine/threonine-protein phosphatase 2B catalytic subunit alpha isoform	0.077243	0.0215046
Sptbn1	Spectrin beta chain, non-erythrocytic 1	0.077243	0.0350967
Tpd52l2	Tumor protein D54	0.077243	0.0323381
Slk	STE20-like serine/threonine-protein kinase	0.077243	0.0191935
Psmd5	26S proteasome non-ATPase regulatory subunit 5	0.0786098	0.0350967
Cs	Citrate synthase, mitochondrial	0.0786098	0.0350967
FAM120A	Constitutive coactivator of PPAR-gamma-like protein 1	0.0786098	0.0191935
Hadh	Hydroxyacyl-coenzyme A dehydrogenase, mitochondrial	0.0786098	0.0269311
Serpinb6	Serpin B6	0.0786098	0.0350967
Ubqln1	Ubiquilin-1	0.0786098	0.0195788
Pdk3	[Pyruvate dehydrogenase (acetyl-transferring)] kinase isozyme 3, mitochondrial	0.0786098	0.0191935
Ppp1cc	Serine/threonine-protein phosphatase PP1-gamma catalytic subunit	0.0799754	0.0191935
Tsc22d1	TSC22 domain family protein 1	0.0799754	0.0203521
Ube2v1	Ubiquitin-conjugating enzyme E2 variant 1	0.0799754	0.0352668
RO60	60 kDa SS-A/Ro ribonucleoprotein	0.0799754	0.0191935
Cacybp	Calcyclin-binding protein	0.0813396	0.0352668
Septin9	Septin-9	0.0813396	0.0352668
Bloc1s2	Biogenesis of lysosome-related organelles complex 1 subunit 2	0.0813396	0.0191935
Arl3	ADP-ribosylation factor-like protein 3	0.0827026	0.0249517
Sap18	Histone deacetylase complex subunit SAP18	0.0827026	0.0254943
Kmt2c	Histone-lysine N-methyltransferase 2C	0.0827026	0.0352668
Timm8a1	Mitochondrial import inner membrane translocase subunit Tim8 A	0.0827026	0.0350967
Myg1	MYG1 exonuclease	0.0827026	0.0350967
Memo1	Protein MEMO1	0.0827026	0.0214371
Mapk13	Mitogen-activated protein kinase 13	0.0827026	0.0352668
Nle1	Notchless protein homolog 1	0.0827026	0.0194125
Atl3	Atlastin-3	0.0840643	0.0235439
Acadm	Medium-chain specific acyl-CoA dehydrogenase, mitochondrial	0.0840643	0.029784
Slc25a11	Mitochondrial 2-oxoglutarate/malate carrier protein	0.0840643	0.034554
Paics	Multifunctional protein ADE2	0.0840643	0.0352668
Wwp2	NEDD4-like E3 ubiquitin-protein ligase WWP2	0.0840643	0.0191935
Psap	Prosaposin	0.0840643	0.0352668
Vcp	Transitional endoplasmic reticulum ATPase	0.0840643	0.0352668
Ripk1	Receptor-interacting serine/threonine-protein kinase 1	0.0840643	0.0191935
Calr	Calreticulin	0.0854247	0.0352668
Cyrib	CYFIP-related Rac1 interactor B	0.0854247	0.0350967
Msn	Moesin	0.0854247	0.0352668
Rbmxl1	RNA binding motif protein, X-linked-like-1	0.0854247	0.0352668
Tbce	Tubulin-specific chaperone E	0.0854247	0.0191935
Ube2l3	Ubiquitin-conjugating enzyme E2 L3	0.0854247	0.0395584
Vapa	Vesicle-associated membrane protein-associated protein A	0.0854247	0.0440497
Npas3	Neuronal PAS domain-containing protein 3	0.0867838	0.0191935
Naip1	Baculoviral IAP repeat-containing protein 1a	0.0867838	0.0249517
Aacs	Acetoacetyl-CoA synthetase	0.0881416	0.0352668
Cnn2	Calponin-2	0.0881416	0.0364641
Cstf3	Cleavage stimulation factor subunit 3	0.0881416	0.0191935
Rab11b	Ras-related protein Rab-11B	0.0881416	0.0364641
Msln	Mesothelin	0.0881416	0.0235439
Grcc10	Protein C10	0.0881416	0.0191935
Sh3glb1	Endophilin-B1	0.0894982	0.0327333
Sdr16c5	Epidermal retinol dehydrogenase 2	0.0894982	0.0254943
Mbnl2	Muscleblind-like protein 2	0.0894982	0.0203521
Hmgcl	Hydroxymethylglutaryl-CoA lyase, mitochondrial	0.0894982	0.0200706
Decr1	2,4-dienoyl-CoA reductase [(3E)-enoyl-CoA-producing], mitochondrial	0.0908534	0.0352668
Rpl12	60S ribosomal protein L12	0.0908534	0.0394216
Ostf1	Osteoclast-stimulating factor 1	0.0908534	0.0440497
Psat1	Phosphoserine aminotransferase	0.0908534	0.0395584
Lsm3	U6 snRNA-associated Sm-like protein LSm3	0.0908534	0.0352668
Dock7	Dedicator of cytokinesis protein 7	0.0908534	0.037835
Calu	Calumenin	0.0922074	0.0400333
Dbn1	Drebrin	0.0922074	0.0350967
Chfr	E3 ubiquitin-protein ligase CHFR	0.0922074	0.0352668
Ostc	Oligosaccharyltransferase complex subunit OSTC	0.0922074	0.034554
Ppib	Peptidyl-prolyl cis-trans isomerase B	0.0922074	0.0416439
Tpm3	Tropomyosin alpha-3 chain	0.0922074	0.0364641
Pkhd1	Fibrocystin	0.0922074	0.0226664
Mrps21	28S ribosomal protein S21, mitochondrial	0.0935602	0.0214371
Ap2b1	AP-2 complex subunit beta	0.0935602	0.0426427
Ppp1r27	Protein phosphatase 1 regulatory subunit 27	0.0935602	0.0350967
Cand1	Cullin-associated NEDD8-dissociated protein 1	0.0949116	0.0445005
Dctn2	Dynactin subunit 2	0.0949116	0.0364641
Faf2	FAS-associated factor 2	0.0949116	0.029784
Tial1	Nucleolysin TIAR	0.0949116	0.0249517
Psme1	Proteasome activator complex subunit 1	0.0949116	0.0453012
Znrd2	Protein ZNRD2	0.0949116	0.0251496
Rps27a	Ubiquitin-40S ribosomal protein S27a	0.0949116	0.0445005
Cops7a	COP9 signalosome complex subunit 7a	0.0962619	0.0350967
Psmb5	Proteasome subunit beta type-5	0.0962619	0.0502517
Sec23b	Protein transport protein Sec23B	0.0962619	0.0352668
Septin2	Septin-2	0.0962619	0.0456004
Acadvl	Very long-chain specific acyl-CoA dehydrogenase, mitochondrial	0.0962619	0.0397914
Atp6v1h	V-type proton ATPase subunit H	0.0962619	0.029784
Tsnax	Translin-associated protein X	0.0962619	0.0249517
Klhl20	Kelch-like protein 20	0.0962619	0.0397914
Ywhah	14-3-3 protein eta	0.0976108	0.0502517
Actl6a	Actin-like protein 6A	0.0976108	0.0254943
Actn4	Alpha-actinin-4	0.0976108	0.0502517
Csrp2	Cysteine and glycine-rich protein 2	0.0976108	0.029784
Pafah1b1	Platelet-activating factor acetylhydrolase IB subunit beta	0.0976108	0.0350967
Cttn	Src substrate cortactin	0.0976108	0.0502517
Atp6v1e1	V-type proton ATPase subunit E 1	0.0976108	0.0350967
Capg	Macrophage-capping protein	0.0989585	0.0502517
Ddah1	N(G),N(G)-dimethylarginine dimethylaminohydrolase 1	0.0989585	0.0249517
Ube2d2	Ubiquitin-conjugating enzyme E2 D2	0.0989585	0.0510368
Radil	Ras-associating and dilute domain-containing protein	0.0989585	0.0249517
Arl2	ADP-ribosylation factor-like protein 2	0.100305	0.0352668
Mbd3	Methyl-CpG-binding domain protein 3	0.100305	0.0208406
Tln1	Talin-1	0.100305	0.0505038
Thrap3	Thyroid hormone receptor-associated protein 3	0.100305	0.0316344
Hdlbp	Vigilin	0.100305	0.0505038
Pfkm	ATP-dependent 6-phosphofructokinase, muscle type	0.10165	0.029784
Epb41l2	Band 4.1-like protein 2	0.10165	0.0529537
Ndufv1	NADH dehydrogenase [ubiquinone] flavoprotein 1, mitochondrial	0.10165	0.0249517
Rab2a	Ras-related protein Rab-2A	0.10165	0.0510368
Pgd	6-phosphogluconate dehydrogenase, decarboxylating	0.102994	0.0518561
Serpinh1	Serpin H1	0.102994	0.052092
Sf1	Splicing factor 1	0.102994	0.0352668
Anxa6	Annexin A6	0.104337	0.0522189
Cltb	Clathrin light chain B	0.104337	0.0276673
Hmga1	High mobility group protein HMG-I/HMG-Y	0.104337	0.0563685
Nsfl1c	NSFL1 cofactor p47	0.104337	0.0522189
Slc35e3	Solute carrier family 35 member E3	0.104337	0.0503578
Cpt1c	Carnitine O-palmitoyltransferase 1, brain isoform	0.104337	0.0522189
Mpp1	55 kDa erythrocyte membrane protein	0.104337	0.029784
Tbr1	T-box brain protein 1	0.104337	0.0505038
Rps19	40S ribosomal protein S19	0.105678	0.0549035
Hspg2	Basement membrane-specific heparan sulfate proteoglycan core protein	0.105678	0.0549035
Clptm1	Cleft lip and palate transmembrane protein 1 homolog	0.105678	0.0235439
Gns	N-acetylglucosamine-6-sulfatase	0.105678	0.0537535
Ube2i	SUMO-conjugating enzyme UBC9	0.105678	0.0508649
Vamp3	Vesicle-associated membrane protein 3	0.105678	0.0364641
Wdr82	WD repeat-containing protein 82	0.105678	0.0251496
Api5	Apoptosis inhibitor 5	0.107018	0.0658827
Cavin2	Caveolae-associated protein 2	0.107018	0.0646382
Iqcb1	IQ calmodulin-binding motif-containing protein 1	0.107018	0.0350967
Ywhae	14-3-3 protein epsilon	0.108357	0.0590177
Gpi	Glucose-6-phosphate isomerase	0.108357	0.0593437
Glipr2	Golgi-associated plant pathogenesis-related protein 1	0.108357	0.0352668
Prkca	Protein kinase C alpha type	0.108357	0.0249517
Lsm7	U6 snRNA-associated Sm-like protein LSm7	0.108357	0.0350967
Supt5h	Transcription elongation factor SPT5	0.108357	0.0249517
Abcb1a	ATP-dependent translocase ABCB1	0.108357	0.0377607
Mapre1	Microtubule-associated protein RP/EB family member 1	0.109695	0.0677779
Hmgn1	Non-histone chromosomal protein HMG-14	0.109695	0.0502517
Parp1	Poly [ADP-ribose] polymerase 1	0.109695	0.0502517
Snrpe	Small nuclear ribonucleoprotein E	0.109695	0.0646382
Atp6v1a	V-type proton ATPase catalytic subunit A	0.109695	0.0510368
Mrpl9	39S ribosomal protein L9, mitochondrial	0.109695	0.0249517
Pithd1	PITH domain-containing protein 1	0.109695	0.0235439
Snx6	Sorting nexin-6	0.109695	0.029784
Anxa5	Annexin A5	0.111031	0.0646382
Ctnna1	Catenin alpha-1	0.111031	0.0676957
Cfdp1	Craniofacial development protein 1	0.111031	0.0350967
Pfas	Phosphoribosylformylglycinamidine synthase	0.111031	0.0669844
Psmb7	Proteasome subunit beta type-7	0.111031	0.0364641
Ranbp1	Ran-specific GTPase-activating protein	0.111031	0.0646382
Ubr4	E3 ubiquitin-protein ligase UBR4	0.112367	0.029784
Lnpep	Leucyl-cystinyl aminopeptidase	0.112367	0.0350967
Mccc1	Methylcrotonoyl-CoA carboxylase subunit alpha, mitochondrial	0.112367	0.0505038
Timm13	Mitochondrial import inner membrane translocase subunit Tim13	0.112367	0.073463
Rrm1	Ribonucleoside-diphosphate reductase large subunit	0.112367	0.0641984
Stmn1	Stathmin	0.112367	0.072239
Taldo1	Transaldolase	0.112367	0.0563685
Csmd1	CUB and sushi domain-containing protein 1	0.112367	0.0505038
Zdbf2	DBF4-type zinc finger-containing protein 2 homolog	0.112367	0.0677779
Eno1	Alpha-enolase	0.1137	0.0677779
Fignl1	Fidgetin-like protein 1	0.1137	0.0350967
Lasp1	LIM and SH3 domain protein 1	0.1137	0.0707185
Oat	Ornithine aminotransferase, mitochondrial	0.1137	0.0677779
Rap2a	Ras-related protein Rap-2a	0.1137	0.0316344
Snx2	Sorting nexin-2	0.1137	0.0678773
Ctnna2	Catenin alpha-2	0.115033	0.0352668
Ybx1	Y-box-binding protein 1	0.115033	0.0712438
Il15ra	Interleukin-15 receptor subunit alpha	0.115033	0.0294675
Arcn1	Coatomer subunit delta	0.116365	0.0712438
Dync1i2	Cytoplasmic dynein 1 intermediate chain 2	0.116365	0.0618508
Pbdc1	Protein PBDC1	0.116365	0.0352668
Tbcd	Tubulin-specific chaperone D	0.116365	0.0350967
Twf1	Twinfilin-1	0.116365	0.0757687
Gsap	Gamma-secretase-activating protein	0.116365	0.029784
Maoa	Amine oxidase [flavin-containing] A	0.117695	0.0754006
Cyb5a	Cytochrome b5	0.117695	0.0641899
Dstn	Destrin	0.117695	0.0757645
Rcn2	Reticulocalbin-2	0.117695	0.0757687
Ptpn11	Tyrosine-protein phosphatase non-receptor type 11	0.117695	0.0347178
Wdr70	WD repeat-containing protein 70	0.117695	0.0352668
Tnks1bp1	182 kDa tankyrase-1-binding protein	0.119024	0.0416439
Hint1	Adenosine 5'-monophosphoramidase HINT1	0.119024	0.0757687
Glb1	Beta-galactosidase	0.119024	0.0453012
Pfdn5	Prefoldin subunit 5	0.119024	0.0669844
Snrpa1	U2 small nuclear ribonucleoprotein A'	0.119024	0.0757687
Dnajb11	DnaJ homolog subfamily B member 11	0.119024	0.0352668
Afap1l1	Actin filament-associated protein 1-like 1	0.119024	0.0518561
Hnrnpa1	Heterogeneous nuclear ribonucleoprotein A1	0.120352	0.0757687
G3bp1	Ras GTPase-activating protein-binding protein 1	0.120352	0.0757687
Lrrc7	Leucine-rich repeat-containing protein 7	0.120352	0.0757687
Nadk2	NAD kinase 2, mitochondrial	0.120352	0.0352668
Myl6	Myosin light polypeptide 6	0.121679	0.0766146
Ube2m	NEDD8-conjugating enzyme Ubc12	0.121679	0.0676957
Tjp1	Tight junction protein ZO-1	0.121679	0.0382474
Nisch	Nischarin	0.121679	0.034554
Sycp2	Synaptonemal complex protein 2	0.121679	0.0352668
Hspb8	Heat shock protein beta-8	0.121679	0.0352668
Aco1	Cytoplasmic aconitate hydratase	0.123004	0.0536678
Hcfc1	Host cell factor 1	0.123004	0.0364641
Mlec	Malectin	0.123004	0.052092
Actg1	Actin, cytoplasmic 2	0.124328	0.0797516
Atxn10	Ataxin-10	0.124328	0.0797516
Cfl2	Cofilin-2	0.124328	0.0364641
Glod4	Glyoxalase domain-containing protein 4	0.124328	0.073463
Glo1	Lactoylglutathione lyase	0.124328	0.0677779
Prdx1	Peroxiredoxin-1	0.124328	0.0797516
Pepd	Xaa-Pro dipeptidase	0.124328	0.0316344
Rpl38	60S ribosomal protein L38	0.125651	0.0819722
Crk	Adapter molecule crk	0.125651	0.0522189
Psmb3	Proteasome subunit beta type-3	0.125651	0.0819722
Pnp	Purine nucleoside phosphorylase	0.125651	0.095416
Rragd	Ras-related GTP-binding protein D	0.125651	0.0352668
Metap1	Methionine aminopeptidase 1	0.126973	0.0352668
Gpx8	Probable glutathione peroxidase 8	0.126973	0.0364641
Snrpd3	Small nuclear ribonucleoprotein Sm D3	0.126973	0.0962544
Tap1	Antigen peptide transporter 1	0.126973	0.0350967
Ctnnbl1	Beta-catenin-like protein 1	0.126973	0.0350967
Nit2	Omega-amidase NIT2	0.126973	0.034554
Ube4b	Ubiquitin conjugation factor E4 B	0.128293	0.0510368
Aff2	AF4/FMR2 family member 2	0.128293	0.0352668
Acta2	Actin, aortic smooth muscle	0.129613	0.095416
Ephx1	Epoxide hydrolase 1	0.129613	0.095416
Gmfb	Glia maturation factor beta	0.129613	0.0757645
Nagk	N-acetyl-D-glucosamine kinase	0.129613	0.0350967
Atg3	Ubiquitin-like-conjugating enzyme ATG3	0.129613	0.0350967
Cope	Coatomer subunit epsilon	0.130931	0.0757687
Psma6	Proteasome subunit alpha type-6	0.130931	0.0965656
Septin11	Septin-11	0.130931	0.0963189
Htra1	Serine protease HTRA1	0.130931	0.0364641
Cycs	Cytochrome c, somatic	0.132248	0.099897
Alad	Delta-aminolevulinic acid dehydratase	0.132248	0.0510368
Mob1a	MOB kinase activator 1A	0.132248	0.0497483
Ranbp3	Ran-binding protein 3	0.132248	0.0453012
Tm9sf4	Transmembrane 9 superfamily member 4	0.132248	0.0352668
Tamm41	Phosphatidate cytidylyltransferase, mitochondrial	0.132248	0.0352668
Dnpep	Aspartyl aminopeptidase	0.133564	0.095416
Capzb	F-actin-capping protein subunit beta	0.133564	0.100719
Bag6	Large proline-rich protein BAG6	0.133564	0.0924433
Park7	Parkinson disease protein 7 homolog	0.133564	0.100262
Spata2	Spermatogenesis-associated protein 2	0.133564	0.099897
Wdr1	WD repeat-containing protein 1	0.133564	0.099897
Akr1b8	Aldose reductase-related protein 2	0.134878	0.0677779
Blmh	Bleomycin hydrolase	0.134878	0.0824094
Cpne3	Copine-3	0.134878	0.0510368
Dnajc10	DnaJ homolog subfamily C member 10	0.134878	0.0364641
Ldha	L-lactate dehydrogenase A chain	0.134878	0.103324
Loxl1	Lysyl oxidase homolog 1	0.134878	0.0757687
Nudc	Nuclear migration protein nudC	0.134878	0.108677
P4ha1	Prolyl 4-hydroxylase subunit alpha-1	0.134878	0.103324
Smarcc1	SWI/SNF complex subunit SMARCC1	0.134878	0.0364641
D7Ertd443e	(E2-independent) E3 ubiquitin-conjugating enzyme FATS	0.134878	0.0352668
Spag17	Sperm-associated antigen 17	0.134878	0.037835
Dpysl3	Dihydropyrimidinase-related protein 3	0.137504	0.10839
Elovl1	Elongation of very long chain fatty acids protein 1	0.137504	0.0352668
St13	Hsc70-interacting protein	0.137504	0.108677
Ilf3	Interleukin enhancer-binding factor 3	0.137504	0.0510368
Pfn1	Profilin-1	0.137504	0.107953
Ppp1r7	Protein phosphatase 1 regulatory subunit 7	0.137504	0.0502517
Efr3b	Protein EFR3 homolog B	0.137504	0.100719
Thoc2	THO complex subunit 2	0.137504	0.0352668
Actb	Actin, cytoplasmic 1	0.138814	0.109071
Blvrb	Flavin reductase (NADPH)	0.138814	0.0992977
Praf2	PRA1 family protein 2	0.138814	0.0510368
Pcyox1	Prenylcysteine oxidase	0.138814	0.0502517
Rcn1	Reticulocalbin-1	0.138814	0.0963189
Rdm1	RAD52 motif-containing protein 1	0.138814	0.0352668
Ap1m1	AP-1 complex subunit mu-1	0.140124	0.0641899
Comt	Catechol O-methyltransferase	0.140124	0.0445005
Gorasp2	Golgi reassembly-stacking protein 2	0.140124	0.0965327
Slc27a1	Long-chain fatty acid transport protein 1	0.140124	0.0669844
Tspan6	Tetraspanin-6	0.140124	0.0397914
Plpbp	Pyridoxal phosphate homeostasis protein	0.140124	0.0402258
Fau	40S ribosomal protein S30	0.141433	0.109483
Capns1	Calpain small subunit 1	0.141433	0.122814
Fkbp10	Peptidyl-prolyl cis-trans isomerase FKBP10	0.141433	0.109071
Psma1	Proteasome subunit alpha type-1	0.141433	0.113107
Pdia6	Protein disulfide-isomerase A6	0.141433	0.112906
Ppp1r14b	Protein phosphatase 1 regulatory subunit 14B	0.141433	0.0677779
Ppp1ca	Serine/threonine-protein phosphatase PP1-alpha catalytic subunit	0.141433	0.113107
Washc5	WASH complex subunit 5	0.141433	0.0352668
Cep164	Centrosomal protein of 164 kDa	0.141433	0.0757687
Plcxd2	PI-PLC X domain-containing protein 2	0.14274	0.0456004
Gna11	Guanine nucleotide-binding protein subunit alpha-11	0.144046	0.0505038
Celsr2	Cadherin EGF LAG seven-pass G-type receptor 2	0.144046	0.0797516
Tut4	Terminal uridylyltransferase 4	0.144046	0.0502517
Vkorc1l1	Vitamin K epoxide reductase complex subunit 1-like protein 1	0.144046	0.0363061
Adss2	Adenylosuccinate synthetase isozyme 2	0.145351	0.121329
Pmpcb	Mitochondrial-processing peptidase subunit beta	0.145351	0.0364641
Tyms	Thymidylate synthase	0.145351	0.0779891
Sp1	Transcription factor Sp1	0.145351	0.0364641
Akr1a1	Aldo-keto reductase family 1 member A1	0.146655	0.122814
P4hb	Protein disulfide-isomerase	0.146655	0.122338
Gata4	Transcription factor GATA-4	0.146655	0.115209
Tpt1	Translationally-controlled tumor protein	0.146655	0.122814
Acyp1	Acylphosphatase-1	0.146655	0.0364641
Eci1	Enoyl-CoA delta isomerase 1, mitochondrial	0.147958	0.122338
Tkt	Transketolase	0.147958	0.124784
Iqca1	Dynein regulatory complex protein 11	0.147958	0.0646382
Cic	Protein capicua homolog	0.147958	0.124784
Acat2	Acetyl-CoA acetyltransferase, cytosolic	0.149259	0.123204
Cavin1	Caveolae-associated protein 1	0.149259	0.124784
Dpysl2	Dihydropyrimidinase-related protein 2	0.149259	0.124784
Ilf2	Interleukin enhancer-binding factor 2	0.149259	0.120023
Mat2b	Methionine adenosyltransferase 2 subunit beta	0.149259	0.0609031
Ap2m1	AP-2 complex subunit mu	0.15056	0.113107
Slc1a5	Neutral amino acid transporter B(0)	0.15056	0.0753851
Q91Z58	Uncharacterized protein C6orf132 homolog	0.15056	0.0898196
Pbrm1	Protein polybromo-1	0.15056	0.0965327
Ywhab	14-3-3 protein beta/alpha	0.151859	0.128018
Mt-Cyb	Cytochrome b	0.151859	0.0502517
Prdx6	Peroxiredoxin-6	0.151859	0.12694
Pacsin2	Protein kinase C and casein kinase substrate in neurons protein 2	0.151859	0.0658827
Tpbg	Trophoblast glycoprotein	0.151859	0.035861
Capn2	Calpain-2 catalytic subunit	0.153157	0.12818
Ctsb	Cathepsin B	0.153157	0.131204
Abcd1	ATP-binding cassette sub-family D member 1	0.153157	0.0502517
Tbrg4	FAST kinase domain-containing protein 4	0.153157	0.0377607
Hsbp1	Heat shock factor-binding protein 1	0.154454	0.050256
Thop1	Thimet oligopeptidase	0.154454	0.131204
Blvra	Biliverdin reductase A	0.155749	0.0803068
Cd81	CD81 antigen	0.155749	0.152715
Copg1	Coatomer subunit gamma-1	0.155749	0.138565
Eif4b	Eukaryotic translation initiation factor 4B	0.155749	0.138526
Nxn	Nucleoredoxin	0.155749	0.052092
Septin7	Septin-7	0.155749	0.138565
Nmral1	NmrA-like family domain-containing protein 1	0.155749	0.0486909
Anxa1	Annexin A1	0.157044	0.138565
Lrrc47	Leucine-rich repeat-containing protein 47	0.157044	0.0364641
Nutf2	Nuclear transport factor 2	0.157044	0.141747
Obsl1	Obscurin-like protein 1	0.157044	0.0445005
Pbx3	Pre-B-cell leukemia transcription factor 3	0.157044	0.103324
Ywhaz	14-3-3 protein zeta/delta	0.158337	0.140365
Pcolce	Procollagen C-endopeptidase enhancer 1	0.158337	0.120023
Scp2	Sterol carrier protein 2	0.158337	0.129283
Kctd19	BTB/POZ domain-containing protein KCTD19	0.158337	0.141747
Klhl42	Kelch-like protein 42	0.158337	0.0364641
Arfgap2	ADP-ribosylation factor GTPase-activating protein 2	0.158337	0.0965327
Caap1	Caspase activity and apoptosis inhibitor 1	0.158337	0.140868
Lgals3	Galectin-3	0.159629	0.141747
Tax1bp3	Tax1-binding protein 3	0.159629	0.125219
Txndc5	Thioredoxin domain-containing protein 5	0.159629	0.141747
Vcl	Vinculin	0.159629	0.141747
Pgam1	Phosphoglycerate mutase 1	0.16092	0.141747
Sec23a	Protein transport protein Sec23A	0.16092	0.121525
Lima1	LIM domain and actin-binding protein 1	0.16221	0.124784
Psma7	Proteasome subunit alpha type-7	0.16221	0.144885
Cbr3	Carbonyl reductase [NADPH] 3	0.163499	0.0745133
H2ac11	Histone H2A type 1-G	0.163499	0.152397
Npepps	Puromycin-sensitive aminopeptidase	0.163499	0.152397
Znf518a	Zinc finger protein 518A	0.163499	0.149924
Gyg1	Glycogenin-1	0.163499	0.0536678
Hmgb3	High mobility group protein B3	0.164786	0.128018
Q8BGC1	UPF0489 protein C5orf22 homolog	0.164786	0.0658827
Aprt	Adenine phosphoribosyltransferase	0.166073	0.160782
Coro1c	Coronin-1C	0.166073	0.175477
Hprt1	Hypoxanthine-guanine phosphoribosyltransferase	0.166073	0.131204
Itih3	Inter-alpha-trypsin inhibitor heavy chain H3	0.166073	0.113809
Sting1	Stimulator of interferon genes protein	0.166073	0.0453012
Arsb	Arylsulfatase B	0.167358	0.0522189
Hspa1b	Heat shock 70 kDa protein 1B	0.167358	0.107953
Carm1	Histone-arginine methyltransferase CARM1	0.167358	0.113809
Ostn	Osteocrin	0.167358	0.17446
Q922C1	Uncharacterized protein C19orf44 homolog	0.167358	0.0658827
Scn10a	Sodium channel protein type 10 subunit alpha	0.167358	0.100719
Prdx2	Peroxiredoxin-2	0.168642	0.166436
Pgm1	Phosphoglucomutase-1	0.168642	0.169245
Pls3	Plastin-3	0.168642	0.169245
Kif13a	Kinesin-like protein KIF13A	0.168642	0.169245
Bcan	Brevican core protein	0.169925	0.169245
Lamtor3	Ragulator complex protein LAMTOR3	0.169925	0.0641899
Actr1b	Beta-centractin	0.171207	0.113107
Gdi2	Rab GDP dissociation inhibitor beta	0.171207	0.17311
Wasf2	Wiskott-Aldrich syndrome protein family member 2	0.171207	0.0757687
Zyx	Zyxin	0.171207	0.17311
Impa1	Inositol monophosphatase 1	0.172488	0.124784
Atg4b	Cysteine protease ATG4B	0.172488	0.0510368
Mapk3	Mitogen-activated protein kinase 3	0.173767	0.124784
Ppih	Peptidyl-prolyl cis-trans isomerase H	0.173767	0.0757687
Pebp1	Phosphatidylethanolamine-binding protein 1	0.173767	0.176873
Lamtor2	Ragulator complex protein LAMTOR2	0.173767	0.111724
Ube2k	Ubiquitin-conjugating enzyme E2 K	0.173767	0.152397
Mdm4	Protein Mdm4	0.173767	0.0962335
Ttll8	Protein monoglycylase TTLL8	0.173767	0.0963189
Gulo	L-gulonolactone oxidase	0.175045	0.177576
Cops2	COP9 signalosome complex subunit 2	0.175045	0.073463
Eno3	Beta-enolase	0.176323	0.142764
Gsn	Gelsolin	0.176323	0.180767
Sbds	Ribosome maturation protein SBDS	0.176323	0.0779891
Sult6b1	Sulfotransferase 6B1	0.176323	0.104659
Calm2	Calmodulin-2	0.177599	0.181273
Ddb1	DNA damage-binding protein 1	0.177599	0.181628
Tmpo	Lamina-associated polypeptide 2, isoforms alpha/zeta	0.177599	0.120023
Adk	Adenosine kinase	0.178874	0.138565
Erh	Enhancer of rudimentary homolog	0.178874	0.187207
Ubl4a	Ubiquitin-like protein 4A	0.178874	0.0745133
Fscn1	Fascin	0.180148	0.190493
Ppia	Peptidyl-prolyl cis-trans isomerase A	0.180148	0.190493
Psma3	Proteasome subunit alpha type-3	0.180148	0.190493
Agxt2	Alanine--glyoxylate aminotransferase 2, mitochondrial	0.180148	0.19376
Man2b2	Epididymis-specific alpha-mannosidase	0.180148	0.0593437
Actn3	Alpha-actinin-3	0.181421	0.0992977
Tlr3	Toll-like receptor 3	0.181421	0.122814
Sptan1	Spectrin alpha chain, non-erythrocytic 1	0.182692	0.194421
Dbil5	Diazepam-binding inhibitor-like 5	0.182692	0.138565
Lsm8	U6 snRNA-associated Sm-like protein LSm8	0.183963	0.141747
Pdcd5	Programmed cell death protein 5	0.185232	0.190493
Sympk	Symplekin	0.185232	0.0965656
Ufc1	Ubiquitin-fold modifier-conjugating enzyme 1	0.185232	0.0745133
Basp1	Brain acid soluble protein 1	0.186501	0.204094
Emc3	ER membrane protein complex subunit 3	0.186501	0.0946772
Manf	Mesencephalic astrocyte-derived neurotrophic factor	0.186501	0.13017
Arpc4	Actin-related protein 2/3 complex subunit 4	0.187768	0.204094
Rps6ka3	Ribosomal protein S6 kinase alpha-3	0.187768	0.191654
Myh11	Myosin-11	0.187768	0.144502
Dnm1	Dynamin-1	0.189034	0.201501
Ehd2	EH domain-containing protein 2	0.189034	0.204094
Lgals1	Galectin-1	0.189034	0.204094
Lzic	Protein LZIC	0.189034	0.0757687
H3-3a	Histone H3.3	0.189034	0.204094
Birc3	Baculoviral IAP repeat-containing protein 3	0.189034	0.0732677
Ap1s1	AP-1 complex subunit sigma-1A	0.190299	0.104844
Cdkn2a	Cyclin-dependent kinase inhibitor 2A	0.190299	0.124784
Nudt4	Diphosphoinositol polyphosphate phosphohydrolase 2	0.190299	0.0757687
Psma2	Proteasome subunit alpha type-2	0.190299	0.204442
Lamtor4	Ragulator complex protein LAMTOR4	0.190299	0.0946772
Ak2	Adenylate kinase 2, mitochondrial	0.191563	0.218126
Sh3gl1	Endophilin-A2	0.191563	0.159334
Cdv3	Protein CDV3	0.191563	0.169571
Eif2s3y	Eukaryotic translation initiation factor 2 subunit 3, Y-linked	0.191563	0.0779891
Rpf2	Ribosome production factor 2 homolog	0.191563	0.0805885
Arhgdib	Rho GDP-dissociation inhibitor 2	0.192825	0.216911
P04940	Ig kappa chain V-VI region NQ2-17.4.1	0.192825	0.0757687
Sdcbp	Syntenin-1	0.194087	0.0973368
Eif5a	Eukaryotic translation initiation factor 5A-1	0.195348	0.220582
Surf4	Surfeit locus protein 4	0.195348	0.220582
Tyw1	S-adenosyl-L-methionine-dependent tRNA 4-demethylwyosine synthase TYW1	0.195348	0.0757687
Rfc5	Replication factor C subunit 5	0.195348	0.0712438
Psmb4	Proteasome subunit beta type-4	0.196607	0.218139
Hars1	Histidine--tRNA ligase, cytoplasmic	0.197865	0.220495
Vta1	Vacuolar protein sorting-associated protein VTA1 homolog	0.197865	0.111724
Rpp30	Ribonuclease P protein subunit p30	0.197865	0.0757687
Lta4h	Leukotriene A-4 hydrolase	0.199123	0.227095
Ptx3	Pentraxin-related protein PTX3	0.199123	0.176081
Dpy30	Protein dpy-30 homolog	0.199123	0.113809
Dab2ip	Disabled homolog 2-interacting protein	0.199123	0.2316
Rpl8	60S ribosomal protein L8	0.200379	0.232788
Bag2	BAG family molecular chaperone regulator 2	0.200379	0.095416
Igf2r	Cation-independent mannose-6-phosphate receptor	0.200379	0.179721
Capza2	F-actin-capping protein subunit alpha-2	0.200379	0.235299
Txn	Thioredoxin	0.201634	0.239209
Cmpk1	UMP-CMP kinase	0.201634	0.180767
Prkacb	cAMP-dependent protein kinase catalytic subunit beta	0.202888	0.0950796
Nedd4	E3 ubiquitin-protein ligase NEDD4	0.202888	0.242125
Mapk1	Mitogen-activated protein kinase 1	0.202888	0.210465
Dlk1	Protein delta homolog 1	0.204141	0.103332
Ap1b1	AP-1 complex subunit beta-1	0.205393	0.190493
Bag3	BAG family molecular chaperone regulator 3	0.205393	0.122647
Elob	Elongin-B	0.205393	0.220582
Nckap1	Nck-associated protein 1	0.205393	0.0975471
Crebbp	Histone lysine acetyltransferase CREBBP	0.205393	0.227264
Pax1	Paired box protein Pax-1	0.205393	0.113107
Amacr	Alpha-methylacyl-CoA racemase	0.206643	0.113107
Mvp	Major vault protein	0.206643	0.242125
Gdi1	Rab GDP dissociation inhibitor alpha	0.206643	0.190493
Akap3	A-kinase anchor protein 3	0.206643	0.252457
Ak1	Adenylate kinase isoenzyme 1	0.207893	0.220582
Mtpn	Myotrophin	0.207893	0.249783
Ube2n	Ubiquitin-conjugating enzyme E2 N	0.207893	0.249783
Naxe	NAD(P)H-hydrate epimerase	0.209141	0.205341
Nme1	Nucleoside diphosphate kinase A	0.210389	0.265873
Ufm1	Ubiquitin-fold modifier 1	0.210389	0.124784
Skp1	S-phase kinase-associated protein 1	0.212881	0.289273
Cdc42ep1	Cdc42 effector protein 1	0.214125	0.0819722
Casp3	Caspase-3	0.215368	0.285161
Bola2	BolA-like protein 2	0.21661	0.105894
Rbp1	Retinol-binding protein 1	0.21661	0.204442
Tpm1	Tropomyosin alpha-1 chain	0.21661	0.289769
Mrps34	28S ribosomal protein S34, mitochondrial	0.217851	0.0965327
Chmp5	Charged multivesicular body protein 5	0.217851	0.095416
Vgll1	Transcription cofactor vestigial-like protein 1	0.217851	0.148637
Galnt7	N-acetylgalactosaminyltransferase 7	0.217851	0.229173
Syn2	Synapsin-2	0.219091	0.152397
Hpcal1	Hippocalcin-like protein 1	0.22033	0.12818
Slc9a4	Sodium/hydrogen exchanger 4	0.22033	0.140365
Iqgap2	Ras GTPase-activating-like protein IQGAP2	0.22033	0.107953
Steap1	Metalloreductase STEAP1	0.221568	0.124784
Snx12	Sorting nexin-12	0.221568	0.124784
Parva	Alpha-parvin	0.222805	0.177576
Znf148	Zinc finger protein 148	0.222805	0.124515
Col1a1	Collagen alpha-1(I) chain	0.22404	0.32038
Smu1	WD40 repeat-containing protein SMU1	0.22404	0.129283
Nrxn2	Neurexin-2	0.22404	0.284628
Spag7	Sperm-associated antigen 7	0.22404	0.100719
Cfap70	Cilia- and flagella-associated protein 70	0.225275	0.12818
[truncated: 263 more rows]
[truncated: 1 more columns]

## Sheet: Unique protein (Control)
Accession	Description
Lypla1	Acyl-protein thioesterase 1
Cndp1	Beta-Ala-His dipeptidase
Nudt2	Bis(5'-nucleosyl)-tetraphosphatase [asymmetrical]
Cdh13	Cadherin-13
Cdh2	Cadherin-2
Clip2	CAP-Gly domain-containing linker protein 2
Caskin2	Caskin-2
Poc5	Centrosomal protein POC5
Cep250	Centrosome-associated protein CEP250
Chd5	Chromodomain-helicase-DNA-binding protein 5
Clspn	Claspin
Col7a1	Collagen alpha-1(VII) chain
Col17a1	Collagen alpha-1(XVII) chain
Cwf19l2	CWF19-like protein 2
Dock3	Dedicator of cytokinesis protein 3
Dhrs1	Dehydrogenase/reductase SDR family member 1
Dsc2	Desmocollin-2
Polr2h	DNA-directed RNA polymerases I, II, and III subunit RPABC3
Dnah1	Dynein axonemal heavy chain 1
Enpp3	Ectonucleotide pyrophosphatase/phosphodiesterase family member 3
Exosc4	Exosome complex component RRP41
Fgfbp1	Fibroblast growth factor-binding protein 1
Fsip2	Fibrous sheath-interacting protein 2
Hmcn2	Hemicentin-2
Ehmt1	Histone-lysine N-methyltransferase EHMT1
Ino80c	INO80 complex subunit C
Ifi202	Interferon-activable protein 202
Ifit3	Interferon-induced protein with tetratricopeptide repeats 3
Klhl13	Kelch-like protein 13
Cryl1	Lambda-crystallin homolog
Lama3	Laminin subunit alpha-3
Fam89b	Leucine repeat adapter protein 25
Lrrfip1	Leucine-rich repeat flightless-interacting protein 1
Kdm6b	Lysine-specific demethylase 6B
Aoc3	Membrane primary amine oxidase
Metap2	Methionine aminopeptidase 2
Noxred1	NADP-dependent oxidoreductase domain-containing protein 1
Npas4	Neuronal PAS domain-containing protein 4
Noc2l	Nucleolar complex protein 2 homolog
Rp1	Oxygen-regulated protein 1
Pdlim7	PDZ and LIM domain protein 7
Prex1	Phosphatidylinositol 3,4,5-trisphosphate-dependent Rac exchanger 1 protein
Gpld1	Phosphatidylinositol-glycan-specific phospholipase D
Atp11b	Phospholipid-transporting ATPase IF
Kcnq2	Potassium voltage-gated channel subfamily KQT member 2
Pp2d1	Protein phosphatase 2C-like domain-containing protein 1
Ptk2b	Protein-tyrosine kinase 2-beta
Pcdh15	Protocadherin-15
Rap1gap	Rap1 GTPase-activating protein 1
Rab6b	Ras-related protein Rab-6B
Erbb4	Receptor tyrosine-protein kinase erbB-4
Ptprz1	Receptor-type tyrosine-protein phosphatase zeta
Rhod	Rho-related GTP-binding protein RhoD
Sestd1	SEC14 domain and spectrin repeat-containing protein 1
Stk31	Serine/threonine-protein kinase 31
Sgtb	Small glutamine-rich tetratricopeptide repeat-containing protein beta
Tbx3	T-box transcription factor TBX3
Q3TQI7	Telomere length and silencing protein 1 homolog
Tcf7	Transcription factor 7
Tmem106b	Transmembrane protein 106B
Kiaa1109	Transmembrane protein KIAA1109
Eda2r	Tumor necrosis factor receptor superfamily member 27
Otub2	Ubiquitin thioesterase OTUB2
Ubxn1	UBX domain-containing protein 1
Q9D5Y0	Uncharacterized protein C7orf31 homolog
Vmp1	Vacuole membrane protein 1
Washc2	WASH complex subunit 2
Znf541	Zinc finger protein 541
Smg1	Serine/threonine-protein kinase SMG1	2	3	2	3658	409.5	6.4	0	2	0	0	0.01	1e-17	2.4018e-16	0	200		2.72				42664.4																High	High	1	Carbamidomethyl [C1354]; Phospho [S1336; S1341; S1343; T2379]; Oxidation [M2373]
Cdk5rap2	CDK5 regulatory subunit-associated protein 2	1	6	1	1822	205.8	5.3	9.38	1	0	0	0.01	1e-17	2.4018e-16	0	200		16.82		109193		28466.2	92901.5	75336.6	47531.6	86063.4		9028510										High	Low	1	Deamidated [Q1551; Q1552; Q1556]

## Sheet: Unique protein (nano-BP)
Accession	Description
Lcp1	Plastin-2
Chmp2b	Charged multivesicular body protein 2b
Tmem256	Transmembrane protein 256
Znf800	Zinc finger protein 800
Zc3hav1	Zinc finger CCCH-type antiviral protein 1
Kdelr1	ER lumen protein-retaining receptor 1
Hmgn2	Non-histone chromosomal protein HMG-17
Eif4ebp2	Eukaryotic translation initiation factor 4E-binding protein 2
Tsen15	tRNA-splicing endonuclease subunit Sen15
Foxb2	Forkhead box protein B2
Osbp2	Oxysterol-binding protein 2
Colec12	Collectin-12
Trir	Telomerase RNA component interacting RNase
Nup85	Nuclear pore complex protein Nup85
G3bp2	Ras GTPase-activating protein-binding protein 2
Abcc2	ATP-binding cassette sub-family C member 2
Znf335	Zinc finger protein 335
Zmym3	Zinc finger MYM-type protein 3
Gpr39	G-protein coupled receptor 39
Rhbdf2	Inactive rhomboid protein 2
Vps9d1	VPS9 domain-containing protein 1
Nsd2	Histone-lysine N-methyltransferase NSD2
Klk1b9	Kallikrein 1-related peptidase b9
Dact3	Dapper homolog 3
Adgrl4	Adhesion G protein-coupled receptor L4
Exosc8	Exosome complex component RRP43
Snw1	SNW domain-containing protein 1
Nek8	Serine/threonine-protein kinase Nek8
Arl10	ADP-ribosylation factor-like protein 10
Slc16a10	Monocarboxylate transporter 10
Neurl4	Neuralized-like protein 4
Fdx1	Adrenodoxin, mitochondrial
Orc1	Origin recognition complex subunit 1
Lztr1	Leucine-zipper-like transcriptional regulator 1
Anpep	Aminopeptidase N
Oca2	P protein
Znf804a	Zinc finger protein 804A
Prkab1	5'-AMP-activated protein kinase subunit beta-1
Tbc1d20	TBC1 domain family member 20
Cwc25	Pre-mRNA-splicing factor CWC25 homolog
Trpm2	Transient receptor potential cation channel subfamily M member 2
Fbxo6	F-box only protein 6
Kif14	Kinesin-like protein KIF14
Wapl	Wings apart-like protein homolog
Tmc4	Transmembrane channel-like protein 4
Kdm4c	Lysine-specific demethylase 4C
Rcor3	REST corepressor 3
Pla2g15	Phospholipase A2 group XV
Glipr1l1	GLIPR1-like protein 1
Rab11fip3	Rab11 family-interacting protein 3
Wdfy2	WD repeat and FYVE domain-containing protein 2
Prdm1	PR domain zinc finger protein 1
Nkd1	Protein naked cuticle homolog 1
Gem	GTP-binding protein GEM
Serpina3a	Serine protease inhibitor A3A
Ryk	Tyrosine-protein kinase RYK
Col16a1	Collagen alpha-1(XVI) chain
Osbpl9	Oxysterol-binding protein-related protein 9
Tacc3	Transforming acidic coiled-coil-containing protein 3
Zfand5	AN1-type zinc finger protein 5
Aoc2	Retina-specific copper amine oxidase
Ush2A	Usherin
Cask	Peripheral plasma membrane protein CASK
Arhgap35	Rho GTPase-activating protein 35
Pla2g6	85/88 kDa calcium-independent phospholipase A2
Ncam2	Neural cell adhesion molecule 2
Epha10	Ephrin type-A receptor 10
Q9DAE8	UPF0739 protein C1orf74 homolog
Frem3	FRAS1-related extracellular matrix protein 3
Myo18a	Unconventional myosin-XVIIIa
Muc2	Mucin-2 (Fragments)
Themis3	Protein THEMIS3
Dmkn	Dermokine	2	1	517	51.6	7.59	0	1	0	0	100	1e-17	2.4018e-16	0		200		13.62													95290.7	64158.3		109792			High	High	1	Deamidated [N255; N265]; Phospho [S266; S269; S279]
Prdx4	Peroxiredoxin-4	76	1	274	31	7.15	70.53	3	0	0	100	1e-17	2.4018e-16	0		200		9.74										189915									High	High	1
Ermap	Erythroid membrane-associated protein	2	1	566	63.5	8.16	0	1	0	0	100	1e-17	2.4018e-16	0		200		15.72										138018			54384.5				38469.8	14501.1	High	Low	1	Carbamidomethyl [C268]
Cenpe	Centromere-associated protein E	3	1	2474	286.3	5.31	6.15	1	0	0	100	1e-17	2.4018e-16	0		200		3.67										855058									Low	High	1	Deamidated [Q1227]
Dmgdh	Dimethylglycine dehydrogenase, mitochondrial	4	1	869	97.2	7.88	2.7	1	0	0	100	1e-17	2.4018e-16	0		200		4.74										13995120		56145.8							Low	High	1	Phospho [S561]; Oxidation [M563]
Ggn	Gametogenetin	3	1	673	68.8	9.98	0	1	0	0	100	1e-17	2.4018e-16	0		200		8.09											290072	3.63301e+06	1.91777e+06		35579.2				Low	High	1
Megf10	Multiple epidermal growth factor-like domains protein 10	8	1	1147	122.9	7.05	0	1	0	0	100	1e-17	2.4018e-16	0		200		20.72											58204.3		36512.2		27472.7	51919	55089.9	51943.2	Low	High	1	Deamidated [N1132]; Phospho [T1134; T1139; S1143; S1144; S1145; S1146]
Atp8a1	Phospholipid-transporting ATPase IA	3	1	1164	131.3	6.84	0	1	0	0	100	1e-17	2.4018e-16	0		200		2.62														427891					Low	High	1
Myo7b	Unconventional myosin-VIIb	7	1	2113	240.7	8.92	1.73	1	0	0	100	1e-17	2.4018e-16	0		200		80.36										39646596	22067816	35419000	23057084	1.10416e+06	337646	26950980	3.49509e+06		Low	High	1
